# Supplementary material for: 2,6-Bis(1H-benzimidazol-2-yl)pyridine butyric acid monosolvate dihydrate
Source: Acta Crystallogr Sect E Struct Rep Online. 2012 May 19;68(Pt 6):o1820. doi: 10.1107/S1600536812021915 (PMC3379394; doi:10.1107/S1600536812021915)
Supplement: Supplementary file 2 [file e-68-o1820-Isup2.hkl]

# 
# h,k,l, Fc-squared, Fo-squared, sigma(Fo-squared) and status flag 
# 
data_I
_shelx_title ' B in P-1' 
_shelx_refln_list_code          4 
_shelx_F_calc_maximum      253.40 
_exptl_crystal_F_000       460.00 
_reflns_d_resolution_high  0.8409 
 
loop_ 
 _symmetry_equiv_pos_as_xyz 
 'x, y, z' 
 '-x, -y, -z' 
 
_cell_length_a     9.3950 
_cell_length_b     9.5611 
_cell_length_c    13.8046 
_cell_angle_alpha 103.272 
_cell_angle_beta   99.913 
_cell_angle_gamma 104.758 
 
_shelx_F_squared_multiplier     1.000 
 
loop_ 
 _refln_index_h 
 _refln_index_k 
 _refln_index_l 
 _refln_F_squared_calc 
 _refln_F_squared_meas 
 _refln_F_squared_sigma 
 _refln_observed_status 
   2   0   0       15.35       10.63      0.29 o 
   3   0   0     1521.95     1587.50     16.91 o 
   4   0   0      151.93      150.88      1.71 o 
   5   0   0      605.15      670.76     10.92 o 
   6   0   0       57.46       61.44      1.41 o 
   7   0   0      105.69      104.64      2.29 o 
   8   0   0       45.84       41.19      2.24 o 
   9   0   0       22.75       21.26      1.72 o 
  10   0   0        2.39        1.79      1.12 o 
 -10   1   0       31.45       30.55      1.90 o 
  -9   1   0        6.88        7.18      1.79 o 
  -8   1   0       42.57       37.95      1.76 o 
  -7   1   0        3.13        2.00      0.68 o 
  -6   1   0      141.92      140.66      2.15 o 
  -5   1   0       69.99       72.58      1.22 o 
  -4   1   0       26.00       26.23      0.68 o 
  -3   1   0      111.77       98.82      1.86 o 
  -2   1   0     6501.46     6664.98     93.55 o 
   1   1   0     3778.77     3716.43     43.63 o 
   2   1   0        1.06        0.41      0.20 o 
   3   1   0      187.18      183.40      1.86 o 
   4   1   0       11.35       11.22      0.69 o 
   5   1   0       10.56        8.01      0.68 o 
   6   1   0      143.68      140.92      2.34 o 
   7   1   0      294.78      304.45      4.88 o 
   8   1   0       66.49       56.32      2.43 o 
   9   1   0        8.78        5.10      1.22 o 
  10   1   0       45.13       59.03      2.57 o 
 -10   2   0       56.96       55.86      2.10 o 
  -9   2   0       72.80       73.90      2.19 o 
  -8   2   0      145.08      144.33      2.58 o 
  -7   2   0       26.73       27.68      1.02 o 
  -6   2   0       91.18      117.38      1.85 o 
  -5   2   0      467.22      538.80     12.64 o 
  -4   2   0      661.93      704.36     12.93 o 
  -3   2   0      199.88      196.26      1.71 o 
  -2   2   0     1090.99     1147.68     11.00 o 
  -1   2   0      815.99      816.14      7.22 o 
   0   2   0      411.66      393.62      6.87 o 
   1   2   0        0.00        0.46      0.25 o 
   2   2   0      150.50      159.39      4.21 o 
   3   2   0       48.30       45.54      0.88 o 
   4   2   0       51.95       47.85      1.02 o 
   5   2   0       11.51       18.08      0.92 o 
   6   2   0       39.88       39.07      1.65 o 
   7   2   0      484.64      529.08      8.91 o 
   8   2   0        1.38        0.82      0.92 o 
   9   2   0       11.75       14.34      1.61 o 
 -10   3   0        2.46        2.41      0.98 o 
  -9   3   0      139.32      138.71      3.18 o 
  -8   3   0        0.60        0.76      0.63 o 
  -7   3   0      164.03      167.92      2.34 o 
  -6   3   0        0.18        0.14      0.39 o 
  -5   3   0       16.26       18.43      0.69 o 
  -4   3   0       28.99       28.96      0.73 o 
  -3   3   0       28.29       27.73      0.46 o 
  -2   3   0      122.08       97.34      0.88 o 
  -1   3   0       35.04       25.25      3.86 o 
   0   3   0       63.28       57.17      2.04 o 
   1   3   0      181.58      181.63      1.73 o 
   2   3   0       63.99       64.47      0.80 o 
   3   3   0      208.40      195.91      1.75 o 
   4   3   0        2.86        3.34      0.34 o 
   5   3   0      397.85      397.84      3.72 o 
   6   3   0      462.77      476.51     12.50 o 
   7   3   0        0.36       -0.17      0.43 o 
   8   3   0        9.46        7.80      0.54 o 
   9   3   0       16.42       16.37      1.70 o 
 -10   4   0       43.09       44.16      1.76 o 
  -9   4   0      145.68      133.94      2.78 o 
  -8   4   0        8.44       11.39      0.98 o 
  -7   4   0        0.22       -0.14      0.39 o 
  -6   4   0        6.86        8.49      0.69 o 
  -5   4   0      676.08      768.32      8.05 o 
  -4   4   0      323.24      367.00      3.41 o 
  -3   4   0      184.09      166.67      1.66 o 
  -2   4   0      126.92      114.31      1.52 o 
  -1   4   0       84.04       93.76      0.84 o 
   0   4   0      187.43      203.33      1.74 o 
   1   4   0      117.94      112.64      0.96 o 
   2   4   0        0.30       -0.22      0.27 o 
   3   4   0      234.13      255.35      6.92 o 
   4   4   0      284.65      274.91      3.91 o 
   5   4   0      248.11      244.19      8.01 o 
   6   4   0       43.72       37.19      1.19 o 
   7   4   0       27.84       23.19      1.10 o 
   8   4   0        0.34        0.08      0.37 o 
 -10   5   0        1.70        1.18      0.89 o 
  -9   5   0       79.37       81.90      2.49 o 
  -8   5   0       43.92       45.35      1.43 o 
  -7   5   0        0.38        0.23      0.43 o 
  -6   5   0       55.43       52.17      1.17 o 
  -5   5   0       20.28       22.04      0.63 o 
  -4   5   0      167.32      177.26      1.85 o 
  -3   5   0      178.09      178.73      2.14 o 
  -2   5   0      153.19      141.66      1.69 o 
  -1   5   0      360.16      404.74      3.71 o 
   0   5   0       43.30       46.05      1.17 o 
   1   5   0       91.34       92.85      1.26 o 
   2   5   0      196.25      205.55      2.57 o 
   3   5   0      416.72      396.95      4.62 o 
   4   5   0      897.55      887.31     10.57 o 
   5   5   0      262.23      247.09      8.47 o 
   6   5   0       12.00       11.38      0.89 o 
   7   5   0        1.43        0.95      0.55 o 
 -10   6   0        2.59        1.86      0.68 o 
  -9   6   0       13.52       12.09      1.45 o 
  -8   6   0       12.24       11.53      0.98 o 
  -7   6   0       15.18       15.39      0.88 o 
  -6   6   0      125.54      123.65      1.65 o 
  -5   6   0        3.59        4.25      0.43 o 
  -4   6   0        2.59        2.35      0.39 o 
  -3   6   0      324.15      344.66      5.25 o 
  -2   6   0      138.31      149.66      1.43 o 
  -1   6   0        0.44       -0.17      0.35 o 
   0   6   0       80.28       78.06      1.09 o 
   1   6   0       63.74       56.54      1.36 o 
   2   6   0       34.84       32.88      0.65 o 
   3   6   0       11.66       13.35      0.90 o 
   4   6   0       15.20       14.40      0.88 o 
   5   6   0       31.95       33.86      2.46 o 
   6   6   0        0.32       -0.33      0.50 o 
 -10   7   0        0.39        0.91      0.56 o 
  -9   7   0       25.03       21.26      1.31 o 
  -8   7   0       21.16       19.80      0.78 o 
  -7   7   0       24.01       23.26      1.52 o 
  -6   7   0       12.35       15.64      0.63 o 
  -5   7   0       12.50       12.97      0.49 o 
  -4   7   0       89.57       87.29      1.34 o 
  -3   7   0       13.97       15.07      0.61 o 
  -2   7   0       82.50       78.15      1.81 o 
  -1   7   0        2.22        1.55      0.40 o 
   0   7   0       19.29       20.10      1.02 o 
   1   7   0        4.37        4.50      0.66 o 
   2   7   0       34.17       37.60      2.42 o 
   3   7   0        0.01        0.33      0.31 o 
   4   7   0       87.90      100.43      4.07 o 
   5   7   0        2.10        2.85      0.67 o 
  -9   8   0        4.54        3.59      0.73 o 
  -8   8   0        5.66        5.06      0.56 o 
  -7   8   0        1.29        1.30      0.43 o 
  -6   8   0       24.45       23.15      0.73 o 
  -5   8   0        4.35        4.35      0.52 o 
  -4   8   0        3.35        2.18      0.23 o 
  -3   8   0        1.27        0.91      0.34 o 
  -2   8   0       29.83       32.25      1.12 o 
  -1   8   0        0.03        0.50      0.44 o 
   0   8   0      247.46      257.14      7.32 o 
   1   8   0       87.28       82.92      2.62 o 
   2   8   0       49.82       50.23      2.21 o 
   3   8   0       36.65       33.97      1.12 o 
   4   8   0        2.14        2.88      0.97 o 
  -8   9   0        0.03        0.07      0.29 o 
  -7   9   0        0.02        0.05      0.48 o 
  -6   9   0       38.97       37.10      3.73 o 
  -5   9   0       98.20       84.27      2.35 o 
  -4   9   0        0.00       -0.02      0.19 o 
  -3   9   0        0.37        0.30      0.28 o 
  -2   9   0       33.66       32.90      1.18 o 
  -1   9   0       81.53       75.25      1.45 o 
   0   9   0      126.05      120.96      3.95 o 
   1   9   0        2.81        1.92      0.73 o 
   2   9   0        5.92        5.80      0.97 o 
   3   9   0        0.74        0.00      0.55 o 
  -7  10   0        0.62        0.55      1.66 o 
  -6  10   0       98.22      103.37      5.38 o 
  -5  10   0      117.40       99.83      5.26 o 
  -4  10   0       96.55       82.67      3.94 o 
  -3  10   0        3.91        2.84      0.38 o 
  -2  10   0        7.04        6.36      0.50 o 
  -1  10   0        8.49        6.87      0.60 o 
   0  10   0       10.98        9.76      0.75 o 
   1  10   0        6.63        7.93      0.66 o 
   2 -11   1        0.33        0.21      0.39 o 
   3 -11   1        0.03        0.10      0.28 o 
   4 -11   1        3.00        2.35      1.52 o 
   5 -11   1        0.33        0.55      1.52 o 
  -1 -10   1       10.76       11.92      0.66 o 
   0 -10   1        0.38        0.35      0.38 o 
   1 -10   1       13.03       13.27      0.73 o 
   2 -10   1        5.49        4.70      0.58 o 
   3 -10   1        8.09        8.29      0.55 o 
   4 -10   1       22.08       19.85      0.74 o 
   5 -10   1      147.70      125.74      4.82 o 
   6 -10   1       56.63       51.76      8.97 o 
   7 -10   1        2.71        2.52      0.90 o 
  -3  -9   1        0.03        0.41      0.69 o 
  -2  -9   1       25.42       23.87      1.52 o 
  -1  -9   1        8.48        9.98      0.69 o 
   0  -9   1        3.99        3.18      0.55 o 
   1  -9   1      155.22      155.36      3.70 o 
   2  -9   1       71.85       68.89      2.20 o 
   3  -9   1      133.85      139.14      3.80 o 
   4  -9   1        8.23        7.41      0.44 o 
   5  -9   1       17.39       16.96      0.97 o 
   6  -9   1        7.86        7.45      0.83 o 
   7  -9   1        0.47        0.14      0.39 o 
   8  -9   1        0.03        0.14      0.39 o 
  -5  -8   1       18.90       18.52      2.14 o 
  -4  -8   1        2.43        2.07      1.10 o 
  -3  -8   1        0.63        0.69      0.83 o 
  -2  -8   1        8.49        9.23      0.49 o 
  -1  -8   1        0.32       -0.28      0.46 o 
   0  -8   1       30.44       34.22      0.94 o 
   1  -8   1        8.21        8.48      0.93 o 
   2  -8   1        5.40        4.98      0.55 o 
   3  -8   1        0.21        0.18      0.22 o 
   4  -8   1       14.79       15.25      0.75 o 
   5  -8   1        0.02       -0.28      0.41 o 
   6  -8   1       20.68       20.01      0.78 o 
   7  -8   1        7.97        8.14      0.78 o 
   8  -8   1       24.57       26.74      1.06 o 
   9  -8   1       56.93       55.96      1.31 o 
  -6  -7   1        6.90        6.83      0.60 o 
  -5  -7   1        2.08        0.38      0.36 o 
  -4  -7   1      142.44      131.03      4.21 o 
  -3  -7   1        1.17        0.88      0.46 o 
  -2  -7   1      223.39      237.48      7.04 o 
  -1  -7   1       48.97       51.22      1.15 o 
   0  -7   1       18.25       20.60      0.81 o 
   1  -7   1       58.04       59.48      1.07 o 
   2  -7   1        0.08       -0.24      0.24 o 
   3  -7   1        0.19       -0.23      0.37 o 
   4  -7   1       11.17       12.42      0.55 o 
   5  -7   1       57.33       56.03      1.07 o 
   6  -7   1        1.89        2.31      0.46 o 
   7  -7   1      105.41      112.78      1.79 o 
   8  -7   1       10.23       10.29      0.73 o 
   9  -7   1        0.03        0.41      0.49 o 
  10  -7   1        5.62        4.08      0.89 o 
  -7  -6   1       42.46       51.44      5.54 o 
  -6  -6   1      142.12      158.45      3.31 o 
  -5  -6   1        1.74        2.36      0.55 o 
  -4  -6   1      112.11      114.82      2.51 o 
  -3  -6   1      149.33      161.72      1.89 o 
  -2  -6   1       42.44       39.90      0.69 o 
  -1  -6   1       38.73       44.91      0.97 o 
   0  -6   1        2.64        4.30      0.43 o 
   1  -6   1      724.28      752.05      9.01 o 
   2  -6   1       81.45       97.06      1.49 o 
   3  -6   1      386.15      397.66      5.80 o 
   4  -6   1       56.14       56.38      1.07 o 
   5  -6   1       18.34       18.43      0.66 o 
   6  -6   1      131.43      130.38      1.79 o 
   7  -6   1        0.15        0.05      0.35 o 
   8  -6   1       13.89       16.12      0.99 o 
   9  -6   1       55.94       57.59      1.86 o 
  10  -6   1       13.70       11.69      1.22 o 
  -8  -5   1        8.44        6.86      1.47 o 
  -7  -5   1        3.66        3.05      0.58 o 
  -6  -5   1       45.95       40.10      3.14 o 
  -5  -5   1      122.19      132.23      4.75 o 
  -4  -5   1       87.96       96.49      2.56 o 
  -3  -5   1       43.22       42.75      0.82 o 
  -2  -5   1        1.92        2.75      0.25 o 
  -1  -5   1        8.79        7.31      0.83 o 
   0  -5   1     1102.95     1288.39     14.05 o 
   1  -5   1       71.07       50.23      0.75 o 
   2  -5   1       29.10       25.39      0.83 o 
   3  -5   1       10.10       11.34      0.53 o 
   4  -5   1      125.41      109.38      1.29 o 
   5  -5   1       41.63       40.59      1.45 o 
   6  -5   1        7.33        5.68      0.56 o 
   7  -5   1        0.04        0.00      0.49 o 
   8  -5   1       62.69       60.86      1.56 o 
   9  -5   1      158.15      159.32      3.07 o 
  10  -5   1       78.52       74.54      2.24 o 
  -8  -4   1       43.35       47.47      5.33 o 
  -7  -4   1        0.45        0.13      0.46 o 
  -6  -4   1      361.46      337.18     16.11 o 
  -5  -4   1       98.15       81.59      1.96 o 
  -4  -4   1        0.65        0.11      0.32 o 
  -3  -4   1      140.21      159.11      1.56 o 
  -2  -4   1      208.86      195.67      7.74 o 
  -1  -4   1       70.58       73.66      0.90 o 
   0  -4   1     1103.31     1147.47     11.81 o 
   1  -4   1     1000.76     1055.45     15.38 o 
   2  -4   1      165.17      166.93      1.66 o 
   3  -4   1      763.67      758.75      7.34 o 
   4  -4   1       34.81       28.31      0.76 o 
   5  -4   1       36.42       38.25      1.12 o 
   6  -4   1      284.61      299.48      3.64 o 
   7  -4   1        8.39       10.84      1.52 o 
   8  -4   1       72.33       73.82      2.06 o 
   9  -4   1      112.00      108.95      2.92 o 
  10  -4   1       26.89       25.67      1.86 o 
  -9  -3   1        9.24        7.02      0.85 o 
  -8  -3   1        0.92        0.76      0.88 o 
  -7  -3   1        0.47       -0.21      0.78 o 
  -6  -3   1        3.59        2.37      1.22 o 
  -5  -3   1       24.64       28.02      0.91 o 
  -4  -3   1      127.47      123.18      1.28 o 
  -3  -3   1       24.90       22.31      0.52 o 
  -2  -3   1     1264.37     1461.82     33.91 o 
  -1  -3   1     1490.54     1566.82     33.93 o 
   0  -3   1     4110.15     4265.51     55.41 o 
   1  -3   1      315.08      348.17      4.42 o 
   2  -3   1      272.88      270.30      2.44 o 
   3  -3   1     1055.08     1070.04     10.87 o 
   4  -3   1      140.57      134.74      1.46 o 
   5  -3   1       79.19       74.97      1.32 o 
   6  -3   1       30.23       31.61      0.98 o 
   7  -3   1       60.72       60.79      1.46 o 
   8  -3   1       35.15       33.47      1.37 o 
   9  -3   1       39.22       41.32      2.28 o 
  10  -3   1       28.72       31.34      2.21 o 
  -9  -2   1        4.04        3.61      1.22 o 
  -8  -2   1        2.64        2.26      1.02 o 
  -7  -2   1       52.60       57.51      2.57 o 
  -6  -2   1      179.08      186.38      2.98 o 
  -5  -2   1       89.17       75.16      1.41 o 
  -4  -2   1      195.60      226.57      2.64 o 
  -3  -2   1      268.84      256.16      2.54 o 
  -2  -2   1       63.63       55.66      0.69 o 
  -1  -2   1     1105.95     1196.26     11.15 o 
   1  -2   1      234.61      285.98      3.39 o 
   2  -2   1       11.72       10.14      0.39 o 
   3  -2   1      284.72      269.08      4.01 o 
   4  -2   1       68.50       62.04      0.92 o 
   5  -2   1       33.66       38.71      0.88 o 
   6  -2   1      232.95      249.31      3.17 o 
   7  -2   1       40.80       33.63      1.17 o 
   8  -2   1      155.50      171.79      3.12 o 
   9  -2   1       30.32       29.03      2.06 o 
  10  -2   1        9.95       11.35      1.51 o 
 -10  -1   1        5.55        5.93      1.41 o 
  -9  -1   1        8.49        4.93      1.16 o 
  -8  -1   1        0.53       -1.10      0.98 o 
  -7  -1   1       87.55       84.00      2.34 o 
  -6  -1   1       11.65        9.20      0.83 o 
  -5  -1   1       69.14       58.12      1.27 o 
  -4  -1   1      473.57      547.04      5.62 o 
  -3  -1   1      104.40       95.75      1.12 o 
  -2  -1   1      542.97      562.50      6.92 o 
  -1  -1   1      200.45      161.90      1.32 o 
   1  -1   1      214.47      202.70      1.56 o 
   2  -1   1       16.36       15.60      0.41 o 
   3  -1   1       10.07        9.18      0.62 o 
   4  -1   1       66.26       68.80      0.98 o 
   5  -1   1      533.59      604.67      6.84 o 
   6  -1   1      404.37      391.31      4.64 o 
   7  -1   1       16.41       13.74      1.07 o 
   8  -1   1      145.66      149.55      3.32 o 
   9  -1   1       38.74       38.60      2.10 o 
  10  -1   1        6.48        5.41      1.31 o 
 -10   0   1        0.90        0.68      0.92 o 
  -9   0   1       63.34       68.06      2.34 o 
  -8   0   1      327.57      328.46      6.01 o 
  -7   0   1       53.39       49.89      1.56 o 
  -6   0   1      136.42      135.91      2.00 o 
  -5   0   1      286.50      292.41      3.27 o 
  -4   0   1      564.08      603.08      7.12 o 
  -3   0   1       88.90       78.52      1.73 o 
  -2   0   1      421.83      446.86      7.82 o 
   1   0   1     1860.58     1929.26     20.26 o 
   2   0   1       81.24       78.80      0.90 o 
   3   0   1      705.77      736.44      7.15 o 
   4   0   1      829.63      949.92      9.93 o 
   5   0   1     1117.45     1227.91     14.00 o 
   6   0   1      117.89      106.00      1.90 o 
   7   0   1       84.89       81.12      2.24 o 
   8   0   1       66.95       72.57      2.53 o 
   9   0   1        7.60        7.24      1.31 o 
  10   0   1        0.16        0.28      0.92 o 
 -10   1   1        4.53        3.16      1.12 o 
  -9   1   1       11.89       12.27      1.31 o 
  -8   1   1        0.55       -0.07      0.62 o 
  -7   1   1       76.71       81.94      1.82 o 
  -6   1   1      569.06      592.80      6.55 o 
  -5   1   1      104.71       89.58      1.49 o 
  -4   1   1     2057.94     2304.86     26.71 o 
  -3   1   1       20.62       26.64      0.69 o 
  -2   1   1      492.96      489.62      4.57 o 
  -1   1   1     2874.74     2822.45     44.08 o 
   0   1   1        2.88        0.82      0.08 o 
   1   1   1       38.16       33.69      0.85 o 
   2   1   1      535.17      536.53      6.71 o 
   3   1   1       47.23       51.27      0.88 o 
   4   1   1       50.75       67.42      1.17 o 
   5   1   1        6.46        6.36      0.97 o 
   6   1   1       22.22       17.74      1.17 o 
   7   1   1      279.62      277.66      4.88 o 
   8   1   1      208.56      202.05      5.31 o 
   9   1   1        0.04        0.41      0.88 o 
 -11   2   1        4.12        4.40      1.12 o 
 -10   2   1        6.30        5.14      1.12 o 
  -9   2   1       41.07       43.02      1.71 o 
  -8   2   1       21.57       16.87      1.31 o 
  -7   2   1        2.54        2.62      0.66 o 
  -6   2   1      437.29      466.73      4.98 o 
  -5   2   1        0.12        0.02      0.33 o 
  -4   2   1     1120.12     1252.86     16.70 o 
  -3   2   1      318.99      309.59      7.19 o 
  -2   2   1      963.35      955.49      9.23 o 
  -1   2   1       37.38       33.70      0.28 o 
   0   2   1      610.68      587.55      8.11 o 
   1   2   1       89.05       83.34      1.08 o 
   2   2   1     1254.16     1354.88     15.48 o 
   3   2   1     1854.78     2219.46     25.92 o 
   4   2   1      251.04      289.32      3.17 o 
   5   2   1      112.64      119.53      1.95 o 
   6   2   1      174.15      175.63      4.49 o 
   7   2   1        2.70        2.17      1.49 o 
   8   2   1       13.77       17.16      1.51 o 
   9   2   1        6.52        7.15      1.51 o 
 -11   3   1        9.35        9.85      1.38 o 
 -10   3   1       31.63       29.12      2.21 o 
  -9   3   1        6.80        4.14      1.02 o 
  -8   3   1      220.07      228.23      3.46 o 
  -7   3   1       94.89       97.82      1.61 o 
  -6   3   1       84.70       74.46      1.17 o 
  -5   3   1      218.99      218.23      2.44 o 
  -4   3   1       58.26       59.85      0.83 o 
  -3   3   1        7.10        7.47      0.41 o 
  -2   3   1       37.45       39.92      0.59 o 
  -1   3   1      731.45      793.46      7.37 o 
   0   3   1      847.83      943.59      6.43 o 
   1   3   1     2755.96     3114.10     48.03 o 
   2   3   1       16.65       26.11      0.62 o 
   3   3   1      279.83      277.41      2.36 o 
   4   3   1       12.54       14.58      0.55 o 
   5   3   1       89.70       98.39      1.86 o 
   6   3   1        8.03        8.28      0.80 o 
   7   3   1       10.43        9.59      0.77 o 
   8   3   1       16.11       21.51      1.00 o 
 -11   4   1        5.07        4.14      0.92 o 
 -10   4   1       32.12       33.05      2.10 o 
  -9   4   1        1.45        0.44      0.69 o 
  -8   4   1        0.06       -0.33      0.56 o 
  -7   4   1       94.08       96.00      1.85 o 
  -6   4   1       83.79       91.84      1.29 o 
  -5   4   1      256.49      303.10      3.12 o 
  -4   4   1      273.69      312.79      2.92 o 
  -3   4   1       19.23       20.63      0.39 o 
  -2   4   1      162.40      177.77      1.61 o 
  -1   4   1       42.50       39.10      1.86 o 
   0   4   1        5.32        4.81      0.27 o 
   1   4   1     2056.16     2482.17     21.01 o 
   2   4   1      248.92      237.44      2.02 o 
   3   4   1      111.72      107.48      1.30 o 
   4   4   1       23.72       18.76      1.01 o 
   5   4   1        1.15        1.76      0.62 o 
   6   4   1        8.24        8.50      0.85 o 
   7   4   1        0.19        0.08      0.50 o 
   8   4   1        1.47        0.60      0.62 o 
 -10   5   1        5.34        4.95      0.83 o 
  -9   5   1       76.87       76.14      1.86 o 
  -8   5   1       11.81       11.59      0.78 o 
  -7   5   1       40.63       42.38      0.88 o 
  -6   5   1        0.35        0.07      0.20 o 
  -5   5   1        7.18        6.32      0.48 o 
  -4   5   1      619.02      713.41     10.78 o 
  -3   5   1      422.44      462.48      7.94 o 
  -2   5   1      416.47      421.71      3.73 o 
  -1   5   1      322.26      359.96     23.07 o 
   0   5   1       90.60       80.00      1.05 o 
   1   5   1       23.96       20.47      0.46 o 
   2   5   1       56.90       63.04      1.21 o 
   3   5   1      148.41      142.28      3.73 o 
   4   5   1      528.86      561.91      8.44 o 
   5   5   1       54.00       54.07      2.54 o 
   6   5   1       21.57       24.01      1.13 o 
   7   5   1       17.62       20.50      1.09 o 
 -10   6   1       17.22       19.97      1.09 o 
  -9   6   1       16.11       17.08      0.89 o 
  -8   6   1       56.75       56.86      1.46 o 
  -7   6   1       31.38       31.76      0.98 o 
  -6   6   1        9.37        7.67      0.49 o 
  -5   6   1       41.00       37.16      0.63 o 
  -4   6   1       23.40       22.20      0.53 o 
  -3   6   1       57.68       64.84      1.18 o 
  -2   6   1      230.42      225.44      4.85 o 
  -1   6   1        0.27        0.32      0.28 o 
   0   6   1      146.76      159.02      4.39 o 
   1   6   1      286.18      272.89      5.76 o 
   2   6   1       61.87       62.72      0.98 o 
   3   6   1       15.58       15.06      0.71 o 
   4   6   1       10.97       12.95      0.85 o 
   5   6   1        9.47        8.06      1.12 o 
   6   6   1        4.77        4.48      0.64 o 
 -10   7   1       10.18       13.03      0.86 o 
  -9   7   1        5.64        6.40      0.66 o 
  -8   7   1        1.86        1.63      0.48 o 
  -7   7   1      252.97      250.09      3.07 o 
  -6   7   1        2.21        2.30      0.41 o 
  -5   7   1        7.88        7.59      0.40 o 
  -4   7   1       16.17       15.50      0.52 o 
  -3   7   1       34.52       30.30      0.51 o 
  -2   7   1       13.88       12.02      0.41 o 
  -1   7   1        0.77        0.14      0.27 o 
   0   7   1       45.17       41.67      1.16 o 
   1   7   1       70.01       69.42      1.22 o 
   2   7   1       85.07       80.53      1.75 o 
   3   7   1       64.44       65.75      1.21 o 
   4   7   1       16.06       17.91      0.90 o 
   5   7   1        0.31       -0.16      0.38 o 
  -9   8   1       65.45       52.51      1.27 o 
  -8   8   1      101.84       86.60      1.46 o 
  -7   8   1       36.32       33.07      0.67 o 
  -6   8   1        4.00        4.23      0.41 o 
  -5   8   1       13.96       13.40      0.41 o 
  -4   8   1       61.31       62.46      1.67 o 
  -3   8   1        7.09        7.12      0.32 o 
  -2   8   1        0.31        0.24      0.28 o 
  -1   8   1       48.00       46.58      0.97 o 
   0   8   1       53.54       60.17      1.52 o 
   1   8   1        0.34        0.55      0.43 o 
   2   8   1        0.60        0.26      0.43 o 
   3   8   1        3.55        3.31      0.88 o 
   4   8   1        0.00        0.34      0.38 o 
  -8   9   1        1.16        0.41      1.66 o 
  -7   9   1        0.44        0.33      0.27 o 
  -6   9   1       77.40       84.46      4.55 o 
  -5   9   1       17.62       19.46      3.31 o 
  -4   9   1        2.10        2.07      1.79 o 
  -3   9   1        0.70        0.81      0.23 o 
  -2   9   1        1.68        1.68      0.32 o 
  -1   9   1      128.66      120.74      4.84 o 
   0   9   1      180.70      168.25     10.70 o 
   1   9   1        1.47        1.30      0.46 o 
   2   9   1       19.40       19.59      1.52 o 
  -7  10   1        0.42        0.83      1.66 o 
  -6  10   1        0.16       -0.14      1.38 o 
  -5  10   1       47.88       49.26      3.73 o 
  -4  10   1       13.07       14.35      2.35 o 
  -3  10   1        0.15        0.32      0.19 o 
  -2  10   1       22.02       20.86      0.82 o 
  -1  10   1        9.55        9.26      0.61 o 
   0  10   1       15.83       14.87      0.67 o 
   1 -11   2       49.80       41.58      1.30 o 
   2 -11   2       26.71       23.61      0.94 o 
   3 -11   2        0.13       -0.06      0.32 o 
   4 -11   2        0.23        0.20      0.38 o 
   5 -11   2        0.21        0.13      0.38 o 
  -2 -10   2        0.19        0.41      0.97 o 
  -1 -10   2        2.16        3.02      0.67 o 
   0 -10   2        0.11        0.27      0.46 o 
   1 -10   2        0.01       -0.03      0.38 o 
   2 -10   2        8.78        9.34      0.64 o 
   3 -10   2        0.78        1.06      0.46 o 
   4 -10   2       13.61       12.96      0.64 o 
   5 -10   2       16.39       15.16      1.05 o 
   6 -10   2        0.08       -0.20      0.52 o 
   7 -10   2        2.13        1.79      0.69 o 
  -3  -9   2        7.71        7.31      1.24 o 
  -2  -9   2       16.77       14.62      2.00 o 
  -1  -9   2       28.53       25.61      1.00 o 
   0  -9   2       37.62       40.50      1.33 o 
   1  -9   2       38.01       36.42      0.99 o 
   2  -9   2       23.36       20.94      0.89 o 
   3  -9   2        1.86        1.60      0.38 o 
   4  -9   2        9.96        8.40      1.03 o 
   5  -9   2        0.03        0.00      0.41 o 
   6  -9   2       16.55       17.75      0.73 o 
   7  -9   2       15.82       17.25      0.79 o 
   8  -9   2       35.97       34.05      1.16 o 
  -5  -8   2        1.28        1.38      1.24 o 
  -4  -8   2        0.12        0.28      0.83 o 
  -3  -8   2       19.37       19.73      1.66 o 
  -2  -8   2        5.33        5.41      0.59 o 
  -1  -8   2       38.70       41.67      2.35 o 
   0  -8   2      223.72      226.36      5.48 o 
   1  -8   2       39.10       43.28      0.94 o 
   2  -8   2        8.64        9.06      0.53 o 
   3  -8   2       54.64       50.45      1.08 o 
   4  -8   2       19.51       21.53      0.83 o 
   5  -8   2        2.28        2.20      0.53 o 
   6  -8   2        2.45        1.79      0.59 o 
   7  -8   2        0.14        0.58      0.46 o 
   8  -8   2       14.39       16.92      0.88 o 
   9  -8   2        0.00        0.28      0.49 o 
  -6  -7   2       14.09       14.05      1.36 o 
  -5  -7   2       14.52       14.61      1.31 o 
  -4  -7   2       10.00       13.11      1.66 o 
  -3  -7   2      211.34      224.59      6.35 o 
  -2  -7   2      131.64      138.04      5.31 o 
  -1  -7   2        2.25        1.24      0.49 o 
   0  -7   2        2.71        2.48      0.45 o 
   1  -7   2       86.59       84.42      1.27 o 
   2  -7   2      173.80      188.13      6.63 o 
   3  -7   2       10.66       10.07      1.10 o 
   4  -7   2       79.22       84.88      1.51 o 
   5  -7   2       87.88       91.84      1.31 o 
   6  -7   2        0.92        0.90      0.39 o 
   7  -7   2       12.17       12.93      0.86 o 
   8  -7   2       18.35       20.94      0.92 o 
   9  -7   2       13.32       13.70      1.19 o 
  10  -7   2       11.17        8.88      1.12 o 
  -7  -6   2        2.13        3.41      0.86 o 
  -6  -6   2       28.76       22.28      2.55 o 
  -5  -6   2       16.32       16.84      1.30 o 
  -4  -6   2       10.51       10.69      0.75 o 
  -3  -6   2       30.35       30.33      1.10 o 
  -2  -6   2       11.96        9.91      0.49 o 
  -1  -6   2        1.06        0.83      0.39 o 
   0  -6   2      588.49      661.41      5.97 o 
   1  -6   2       31.94       35.71      1.02 o 
   2  -6   2        3.54        3.17      0.55 o 
   3  -6   2       76.57       81.51      1.19 o 
   4  -6   2       60.67       63.21      1.09 o 
   5  -6   2       45.91       49.56      1.27 o 
   6  -6   2      127.09      123.78      1.92 o 
   7  -6   2       39.28       41.26      1.12 o 
   8  -6   2       10.28       10.91      0.99 o 
   9  -6   2        6.69        5.94      1.12 o 
  10  -6   2        5.38        4.21      1.02 o 
  -8  -5   2        0.04        0.24      0.37 o 
  -7  -5   2        2.54        3.99      1.30 o 
  -6  -5   2        0.10        0.44      0.36 o 
  -5  -5   2       38.32       37.07      1.01 o 
  -4  -5   2      245.07      258.96      4.53 o 
  -3  -5   2       20.65       19.90      0.53 o 
  -2  -5   2      124.28      139.33      2.35 o 
  -1  -5   2      230.40      259.12      8.63 o 
   0  -5   2      140.36      139.58      1.27 o 
   1  -5   2      120.87      139.42      2.21 o 
   2  -5   2      267.38      267.97      2.73 o 
   3  -5   2        0.62       -0.07      0.20 o 
   4  -5   2       51.49       50.16      1.79 o 
   5  -5   2      127.37      123.28      1.79 o 
   6  -5   2        7.96        7.90      0.59 o 
   7  -5   2        6.68        6.29      0.68 o 
   8  -5   2       67.67       65.91      1.89 o 
   9  -5   2       83.90       84.19      2.34 o 
  10  -5   2       36.60       37.19      1.95 o 
  -8  -4   2        3.19        3.04      0.62 o 
  -7  -4   2       31.38       37.63      2.45 o 
  -6  -4   2      277.32      269.88     12.53 o 
  -5  -4   2       27.94       27.03      1.11 o 
  -4  -4   2      194.27      206.92      2.07 o 
  -3  -4   2      163.44      190.27      2.33 o 
  -2  -4   2      589.95      692.97     26.27 o 
  -1  -4   2      616.00      666.69     24.62 o 
   0  -4   2      672.41      662.39      6.60 o 
   1  -4   2       35.67       35.33      1.10 o 
   2  -4   2      161.20      173.20      1.71 o 
   3  -4   2      267.95      261.63      2.73 o 
   4  -4   2      185.94      165.92      2.19 o 
   5  -4   2      193.41      179.07      2.32 o 
   6  -4   2      158.44      170.83      2.39 o 
   7  -4   2       44.30       38.92      1.43 o 
   8  -4   2        0.14        0.18      0.66 o 
   9  -4   2        0.30        0.12      0.79 o 
  10  -4   2       15.36       15.47      1.68 o 
  -9  -3   2        0.62        1.74      1.16 o 
  -8  -3   2        0.07        0.12      0.73 o 
  -7  -3   2      305.66      302.57      5.07 o 
  -6  -3   2      484.55      479.56      6.64 o 
  -5  -3   2       86.60       87.69      1.39 o 
  -4  -3   2      117.98      116.06      1.13 o 
  -3  -3   2        0.60        1.28      0.23 o 
  -2  -3   2       34.64       29.88      0.93 o 
  -1  -3   2       11.13        9.36      0.62 o 
   0  -3   2      972.30     1012.76     14.42 o 
   1  -3   2     1004.43     1001.46     10.19 o 
   2  -3   2     1673.73     1817.20     20.31 o 
   3  -3   2       75.78       69.08      0.98 o 
   4  -3   2      113.08      113.17      1.59 o 
   5  -3   2      495.71      509.93      6.98 o 
   6  -3   2        7.53        7.30      0.73 o 
   7  -3   2       26.56       26.77      1.17 o 
   8  -3   2       70.56       72.18      1.95 o 
   9  -3   2        1.89        2.21      0.98 o 
  10  -3   2       12.04       13.73      1.56 o 
  -9  -2   2        3.19        2.80      1.12 o 
  -8  -2   2       20.40       23.01      1.61 o 
  -7  -2   2       53.90       62.47      2.34 o 
  -6  -2   2      113.91       99.49      2.10 o 
  -5  -2   2      151.89      139.11      2.00 o 
  -4  -2   2     2438.21     2738.05     34.22 o 
  -3  -2   2      243.44      254.67      3.11 o 
  -2  -2   2      174.19      169.05      1.66 o 
  -1  -2   2       24.09       22.67      0.36 o 
   0  -2   2      653.78      687.37      9.15 o 
   1  -2   2     1126.06     1088.09     19.68 o 
   2  -2   2     5584.70     5449.05     75.09 o 
   3  -2   2       83.81       70.91      1.45 o 
   4  -2   2        1.22        1.87      0.39 o 
   5  -2   2        0.03       -0.34      0.39 o 
   6  -2   2        2.58        2.41      0.68 o 
   7  -2   2        0.80        0.28      0.59 o 
   8  -2   2        0.02        0.00      0.59 o 
   9  -2   2      150.05      145.93      4.07 o 
  10  -2   2       28.98       33.36      2.37 o 
 -10  -1   2       12.82       14.00      1.65 o 
  -9  -1   2        0.12       -0.54      0.83 o 
  -8  -1   2      167.85      157.74      3.41 o 
  -7  -1   2       99.91      113.20      4.07 o 
  -6  -1   2        9.41        6.79      0.78 o 
  -5  -1   2     1040.84     1091.03     12.36 o 
  -4  -1   2      332.32      347.73      3.61 o 
  -3  -1   2      431.64      441.29      4.63 o 
  -2  -1   2       92.09       77.52      0.88 o 
  -1  -1   2      361.95        2.08      0.14 o 
   0  -1   2      102.31       86.41      0.83 o 
   1  -1   2      872.60      908.06     17.72 o 
   2  -1   2     1840.16     1787.96     19.38 o 
   3  -1   2     1252.65     1393.99     14.86 o 
   4  -1   2        2.88        2.96      0.49 o 
   5  -1   2      297.17      304.62      3.66 o 
   6  -1   2      175.99      173.32      2.64 o 
   7  -1   2       92.29       92.13      2.19 o 
   8  -1   2       11.36        7.68      1.46 o 
   9  -1   2        0.80        1.86      1.16 o 
  10  -1   2        6.10        4.76      1.37 o 
 -10   0   2        1.56        0.99      0.92 o 
  -9   0   2       52.59       59.43      2.30 o 
  -8   0   2       99.85      104.28      2.98 o 
  -7   0   2       44.88       51.97      1.41 o 
  -6   0   2       23.16       14.52      0.83 o 
  -5   0   2      173.90      169.27      2.19 o 
  -4   0   2      506.50      529.90     13.69 o 
  -3   0   2      211.60      191.45      3.73 o 
  -2   0   2        9.34       11.76      0.41 o 
  -1   0   2       21.20       15.68      0.23 o 
   0   0   2     1611.82     1628.07     28.83 o 
   1   0   2     2552.99     2520.83     28.47 o 
   2   0   2     1681.06     1815.03     21.94 o 
   3   0   2       37.00       37.90      0.78 o 
   4   0   2      561.58      611.84      6.35 o 
   5   0   2      206.28      228.18      2.88 o 
   6   0   2       19.78       18.34      1.12 o 
   7   0   2       72.73       71.00      2.24 o 
   8   0   2       78.75       79.80      2.92 o 
   9   0   2       37.45       40.32      2.21 o 
  10   0   2        0.34        1.38      1.17 o 
 -10   1   2       16.59       16.28      1.72 o 
  -9   1   2       33.09       30.47      1.51 o 
  -8   1   2        8.82        8.37      1.02 o 
  -7   1   2       18.53       16.43      0.88 o 
  -6   1   2       77.34       75.36      1.41 o 
  -5   1   2       26.52       26.81      0.97 o 
  -4   1   2     1044.47     1175.93     12.10 o 
  -3   1   2       93.97       85.79      0.83 o 
  -2   1   2     4471.33     4527.31     47.47 o 
  -1   1   2     4554.12     4553.33     58.72 o 
   0   1   2       49.95       38.47      0.27 o 
   1   1   2     3745.22     3924.60     51.53 o 
   2   1   2     1944.83     2214.32     64.33 o 
   3   1   2      286.87      308.53      3.13 o 
   4   1   2       49.87       53.82      1.07 o 
   5   1   2       12.86       13.04      0.88 o 
   6   1   2       48.66       50.05      1.71 o 
   7   1   2       44.38       41.76      2.28 o 
   8   1   2        0.32       -0.14      0.83 o 
   9   1   2        5.78        6.53      1.37 o 
 -11   2   2       11.42       12.99      1.85 o 
 -10   2   2        1.74        1.14      0.83 o 
  -9   2   2       64.56       59.95      2.53 o 
  -8   2   2      141.39      154.92      2.63 o 
  -7   2   2       35.07       34.36      1.17 o 
  -6   2   2       28.78       30.32      0.92 o 
  -5   2   2      393.49      477.77     14.44 o 
  -4   2   2     1042.16     1188.34     12.34 o 
  -3   2   2        5.28        3.81      0.23 o 
  -2   2   2     2346.20     2392.32     38.78 o 
  -1   2   2      125.00       83.17      4.42 o 
   0   2   2      159.50      152.21      2.80 o 
   1   2   2     1053.59     1085.73     18.57 o 
   2   2   2      306.14      293.90      4.38 o 
   3   2   2      101.21      112.33      4.78 o 
   4   2   2        2.60        2.84      0.53 o 
   5   2   2        3.08        2.00      0.68 o 
   6   2   2      226.53      219.48      3.80 o 
   7   2   2      253.46      237.19      4.19 o 
   8   2   2        2.01        3.46      1.12 o 
   9   2   2       48.58       61.90      3.45 o 
 -11   3   2        0.12        0.31      0.63 o 
 -10   3   2       59.13       65.51      1.90 o 
  -9   3   2      164.69      168.23      3.20 o 
  -8   3   2      453.10      458.56      5.86 o 
  -7   3   2      127.68      124.35      1.80 o 
  -6   3   2      131.91      140.31      1.56 o 
  -5   3   2      140.44      150.99      1.71 o 
  -4   3   2        1.55        2.79      0.29 o 
  -3   3   2       78.13       70.72      1.88 o 
  -2   3   2       30.40       39.33      1.10 o 
  -1   3   2        1.00        0.55      0.12 o 
   0   3   2       47.41       60.20      0.54 o 
   1   3   2      873.86     1121.30     10.73 o 
   2   3   2       36.81       48.35      0.83 o 
   3   3   2      118.68      133.87      1.37 o 
   4   3   2       13.48       13.68      0.94 o 
   5   3   2       25.88       28.66      0.99 o 
   6   3   2      137.30      141.32      5.44 o 
   7   3   2        6.99        5.46      0.81 o 
   8   3   2        0.27        0.07      0.44 o 
 -11   4   2        0.05        0.28      0.59 o 
 -10   4   2      105.94      110.48      2.55 o 
  -9   4   2        1.67        0.97      0.59 o 
  -8   4   2       73.64       73.96      1.66 o 
  -7   4   2       34.34       36.08      1.52 o 
  -6   4   2       63.31       65.14      1.07 o 
  -5   4   2       77.27       79.43      0.98 o 
  -4   4   2      384.32      437.83      7.39 o 
  -3   4   2       47.02       56.17      1.93 o 
  -2   4   2      650.12      691.08     11.20 o 
  -1   4   2       68.92       77.94      0.89 o 
   0   4   2     1115.48     1397.73     10.66 o 
   1   4   2      136.02      156.61      1.18 o 
   2   4   2       25.47       22.29      0.60 o 
   3   4   2      220.74      205.15      2.08 o 
   4   4   2      133.81      147.72      3.21 o 
   5   4   2      139.92      149.49      7.64 o 
   6   4   2       20.46       21.25      2.07 o 
   7   4   2       69.48       69.77      4.76 o 
   8   4   2       37.26       47.73      3.22 o 
 -10   5   2       15.64       11.41      1.17 o 
  -9   5   2        5.44        4.41      0.69 o 
  -8   5   2        6.88        9.62      0.69 o 
  -7   5   2      169.34      176.75      2.34 o 
  -6   5   2      214.91      230.00      2.44 o 
  -5   5   2        7.95        8.42      1.31 o 
  -4   5   2      366.19      378.09      6.62 o 
  -3   5   2      118.75      118.02      2.76 o 
  -2   5   2       54.00       47.13      0.54 o 
  -1   5   2       44.50       34.72      0.57 o 
   0   5   2      307.48      314.46      2.33 o 
   1   5   2       64.66       60.18      0.78 o 
   2   5   2        5.76        6.77      0.57 o 
   3   5   2      195.30      184.51      4.09 o 
   4   5   2        0.77        2.24      0.57 o 
   5   5   2      112.33      106.03      2.34 o 
   6   5   2        0.99        0.00      0.50 o 
   7   5   2        0.29        0.97      0.55 o 
 -10   6   2       23.19       23.41      1.02 o 
  -9   6   2        9.03        8.16      0.78 o 
  -8   6   2      136.41      141.06      2.15 o 
  -7   6   2       36.27       34.45      0.92 o 
  -6   6   2        3.42        2.90      0.33 o 
  -5   6   2       41.43       39.20      1.30 o 
  -4   6   2       15.07       14.35      1.52 o 
  -3   6   2        6.73        8.28      1.24 o 
  -2   6   2       43.83       44.61      0.51 o 
  -1   6   2        2.90        3.88      0.48 o 
   0   6   2       85.81      106.12      1.95 o 
   1   6   2      281.05      315.36      4.24 o 
   2   6   2       13.27       14.15      0.71 o 
   3   6   2       10.37       12.37      0.79 o 
   4   6   2        0.22        0.22      0.42 o 
   5   6   2        6.46        6.01      0.79 o 
   6   6   2       16.28       18.48      1.47 o 
 -10   7   2        6.17        6.18      0.78 o 
  -9   7   2        0.00       -0.14      0.29 o 
  -8   7   2        0.01        0.07      0.29 o 
  -7   7   2       16.77       18.93      0.61 o 
  -6   7   2        0.22        0.50      0.19 o 
  -5   7   2       51.68       46.09      2.62 o 
  -4   7   2       52.83       53.13      2.48 o 
  -3   7   2        0.13        0.41      0.83 o 
  -2   7   2      237.04      245.74      4.29 o 
  -1   7   2      395.91      392.15      7.66 o 
   0   7   2      442.72      459.77     20.25 o 
   1   7   2       10.71       12.23      0.79 o 
   2   7   2       10.74       14.04      0.67 o 
   3   7   2       40.14       43.10      1.06 o 
   4   7   2        8.06        8.32      1.05 o 
   5   7   2        1.24        0.88      0.50 o 
  -9   8   2       26.22       23.29      5.38 o 
  -8   8   2       19.02       14.97      1.19 o 
  -7   8   2        0.21        0.01      0.14 o 
  -6   8   2       17.49       18.63      2.48 o 
  -5   8   2       83.41       86.12      4.69 o 
  -4   8   2      374.01      382.77      9.53 o 
  -3   8   2        4.45        2.76      1.52 o 
  -2   8   2        1.13        1.12      0.28 o 
  -1   8   2        0.04       -0.06      0.31 o 
   0   8   2       31.15       32.80      1.37 o 
   1   8   2        5.73        6.67      0.71 o 
   2   8   2       36.34       40.71      1.31 o 
   3   8   2        0.53        0.53      0.35 o 
   4   8   2       40.29       58.11      2.70 o 
  -8   9   2        0.13        0.00      1.10 o 
  -7   9   2        2.19        2.62      1.79 o 
  -6   9   2        1.57        1.10      1.66 o 
  -5   9   2        7.47        6.62      2.35 o 
  -4   9   2        5.25        7.04      2.07 o 
  -3   9   2       26.05       26.91      2.48 o 
  -2   9   2        3.80        4.20      0.29 o 
  -1   9   2        0.37        0.50      0.32 o 
   0   9   2        1.41        1.20      0.38 o 
   1   9   2        3.30        2.12      0.63 o 
   2   9   2        0.89        0.41      0.83 o 
  -6  10   2        1.14        1.38      1.66 o 
  -5  10   2        8.55        8.00      2.21 o 
  -4  10   2       57.76       56.85      4.55 o 
  -3  10   2        0.22        0.14      1.38 o 
  -2  10   2        0.03        0.14      0.83 o 
  -1  10   2        0.38        0.25      0.28 o 
   0  10   2        0.07        0.16      0.31 o 
   1 -11   3       69.22       66.46      3.04 o 
   2 -11   3       39.73       35.80      1.10 o 
   3 -11   3        8.62        7.97      0.90 o 
   4 -11   3        1.52        1.79      0.54 o 
   5 -11   3        0.00        0.23      0.62 o 
  -2 -10   3       22.64       23.81      1.45 o 
  -1 -10   3        8.30        8.21      1.25 o 
   0 -10   3       78.29       76.48      1.60 o 
   1 -10   3       56.63       58.79      1.29 o 
   2 -10   3        3.79        5.14      0.65 o 
   3 -10   3        4.61        5.18      0.54 o 
   4 -10   3        1.04        0.53      0.59 o 
   5 -10   3        0.11        0.09      0.49 o 
   6 -10   3        1.34        0.83      0.69 o 
   7 -10   3       10.15        9.46      0.73 o 
  -4  -9   3        5.61        6.21      1.52 o 
  -3  -9   3       28.19       32.70      1.93 o 
  -2  -9   3        0.00        0.09      0.35 o 
  -1  -9   3        5.44        4.43      0.75 o 
   0  -9   3       11.59       11.44      0.72 o 
   1  -9   3        3.42        3.29      0.62 o 
   2  -9   3        0.00        0.17      0.37 o 
   3  -9   3       20.90       22.04      1.38 o 
   4  -9   3       14.18       14.07      1.24 o 
   5  -9   3       10.41        9.93      1.10 o 
   6  -9   3       12.71       12.19      0.92 o 
   7  -9   3        1.41        0.90      0.63 o 
   8  -9   3       24.04       26.25      1.15 o 
  -5  -8   3       16.41       17.39      1.93 o 
  -4  -8   3        4.40        4.42      1.38 o 
  -3  -8   3       13.41       14.35      1.66 o 
  -2  -8   3       19.90       20.79      1.72 o 
  -1  -8   3        7.49        7.92      0.68 o 
   0  -8   3        0.02       -0.02      0.35 o 
   1  -8   3       48.17       48.14      1.19 o 
   2  -8   3       29.33       30.92      2.28 o 
   3  -8   3       49.43       51.89      1.52 o 
   4  -8   3       25.34       25.11      1.52 o 
   5  -8   3       10.64        8.57      0.69 o 
   6  -8   3        1.29        0.84      0.43 o 
   7  -8   3        1.56        0.83      0.53 o 
   8  -8   3        1.50        1.85      0.69 o 
   9  -8   3       10.68        9.96      1.38 o 
  -6  -7   3        9.47       10.21      1.79 o 
  -5  -7   3        4.59        3.31      1.38 o 
  -4  -7   3      291.78      297.93      6.76 o 
  -3  -7   3      470.98      459.91     10.77 o 
  -2  -7   3      177.75      178.47      3.73 o 
  -1  -7   3       69.28       66.02      2.14 o 
   0  -7   3       55.55       56.94      1.01 o 
   1  -7   3        5.04        4.69      0.49 o 
   2  -7   3      392.29      411.57      6.63 o 
   3  -7   3        5.30        5.24      1.10 o 
   4  -7   3       82.97       94.98      1.62 o 
   5  -7   3       35.51       36.05      1.27 o 
   6  -7   3       31.97       30.55      1.09 o 
   7  -7   3        0.12        0.00      0.41 o 
   8  -7   3        1.14        1.97      0.76 o 
   9  -7   3       30.39       33.36      2.69 o 
  -7  -6   3        0.95        0.91      0.69 o 
  -6  -6   3       15.16       13.36      0.95 o 
  -5  -6   3       27.89       21.80      0.77 o 
  -4  -6   3      159.77      170.19      4.28 o 
  -3  -6   3      394.55      410.58      7.60 o 
  -2  -6   3       16.62       21.64      1.38 o 
  -1  -6   3        0.09        0.07      0.29 o 
   0  -6   3      192.62      187.83      6.62 o 
   1  -6   3        4.91        7.04      1.10 o 
   2  -6   3       30.65       27.05      0.97 o 
   3  -6   3       47.98       46.71      1.02 o 
   4  -6   3       16.92       17.65      0.73 o 
   5  -6   3      195.61      210.35      3.66 o 
   6  -6   3       96.17      102.74      1.93 o 
   7  -6   3       43.24       42.54      1.43 o 
   8  -6   3        4.43        5.66      0.88 o 
   9  -6   3        0.09        0.21      0.68 o 
  10  -6   3       48.81       43.73      2.10 o 
  -8  -5   3       13.74       14.17      1.71 o 
  -7  -5   3        1.99        1.35      0.38 o 
  -6  -5   3        3.72        2.31      0.38 o 
  -5  -5   3      199.11      201.88      9.65 o 
  -4  -5   3      270.54      262.03      4.43 o 
  -3  -5   3       26.18       24.15      1.93 o 
  -2  -5   3       13.08       10.17      0.38 o 
  -1  -5   3       37.54       34.71      0.79 o 
   0  -5   3        1.51        2.35      0.43 o 
   1  -5   3       73.22       70.11      1.52 o 
   2  -5   3       60.65       47.15      0.90 o 
   3  -5   3       37.56       32.02      0.78 o 
   4  -5   3        4.42        6.83      1.86 o 
   5  -5   3        6.99        6.24      0.59 o 
   6  -5   3        0.78        1.18      0.53 o 
   7  -5   3        4.00        5.73      0.78 o 
   8  -5   3      123.07      124.83      2.44 o 
   9  -5   3        5.80        5.74      1.25 o 
  10  -5   3       13.57       14.87      2.19 o 
  -9  -4   3        7.27        7.85      1.55 o 
  -8  -4   3        3.98        3.05      0.55 o 
  -7  -4   3       24.74       23.63      0.74 o 
  -6  -4   3      331.02      345.72      9.35 o 
  -5  -4   3      133.63      127.62      3.14 o 
  -4  -4   3       63.01       71.32      0.95 o 
  -3  -4   3      105.36      112.21      2.35 o 
  -2  -4   3       91.05       92.20      2.07 o 
  -1  -4   3      113.24      101.27      4.00 o 
   0  -4   3       96.81       84.06      1.66 o 
   1  -4   3       65.56       55.22      0.99 o 
   2  -4   3      200.77      187.11      2.16 o 
   3  -4   3      259.56      253.72      2.78 o 
   4  -4   3      395.03      391.68      4.25 o 
   5  -4   3       28.84       25.08      0.92 o 
   6  -4   3       80.97       87.40      2.15 o 
   7  -4   3        0.64        1.17      0.59 o 
   8  -4   3       44.49       40.05      1.56 o 
   9  -4   3       27.81       25.14      1.79 o 
  10  -4   3       61.89       62.79      3.31 o 
  -9  -3   3       25.51       36.02      2.02 o 
  -8  -3   3       13.48        7.67      1.22 o 
  -7  -3   3       61.50       57.41      2.29 o 
  -6  -3   3       20.68       18.20      1.51 o 
  -5  -3   3       56.07       51.71      1.41 o 
  -4  -3   3       62.69       60.46      0.69 o 
  -3  -3   3        3.67        4.08      0.22 o 
  -2  -3   3       48.49       59.76      1.38 o 
  -1  -3   3       65.79        0.55      0.28 o 
   0  -3   3      530.51      578.40      8.16 o 
   1  -3   3      132.98      131.36      2.02 o 
   2  -3   3      171.09      173.16      2.05 o 
   3  -3   3     1320.13     1530.38     18.65 o 
   4  -3   3        6.20        6.53      1.24 o 
   5  -3   3       26.27       25.64      0.92 o 
   6  -3   3       10.60       10.84      0.88 o 
   7  -3   3       64.53       61.76      1.66 o 
   8  -3   3        0.77       -0.06      0.69 o 
   9  -3   3        4.32        3.38      1.17 o 
  10  -3   3       10.43       12.03      1.71 o 
 -10  -2   3        0.25        0.08      0.86 o 
  -9  -2   3       13.58       13.84      1.45 o 
  -8  -2   3       35.90       32.08      1.75 o 
  -7  -2   3        2.99        3.69      1.31 o 
  -6  -2   3       46.86       48.48      1.45 o 
  -5  -2   3       13.98       10.45      0.83 o 
  -4  -2   3     2482.29     2933.21     37.37 o 
  -3  -2   3      181.16      163.72      3.94 o 
  -2  -2   3      997.41     1072.17     15.67 o 
   0  -2   3    12118.25    11475.37    187.85 o 
   1  -2   3    64212.84    52096.98   1193.07 o 
   2  -2   3      856.23      913.63     13.03 o 
   3  -2   3        6.25        8.19      0.56 o 
   4  -2   3      184.01      177.21      2.05 o 
   5  -2   3       27.84       28.04      0.98 o 
   6  -2   3      255.19      259.24      3.61 o 
   7  -2   3        3.81        4.11      0.88 o 
   8  -2   3       47.32       43.41      2.00 o 
   9  -2   3       63.37       58.26      2.63 o 
  10  -2   3       14.42       12.66      1.76 o 
 -10  -1   3       26.87       25.90      1.85 o 
  -9  -1   3       15.01       13.53      1.36 o 
  -8  -1   3       41.83       38.90      1.85 o 
  -7  -1   3       85.92       87.91      2.27 o 
  -6  -1   3        0.24        1.66      0.59 o 
  -5  -1   3       49.55       53.75      1.27 o 
  -4  -1   3        4.56        1.63      0.43 o 
  -3  -1   3      727.92      754.83      9.83 o 
  -2  -1   3        9.85        8.26      0.28 o 
  -1  -1   3     6003.56     6177.11     85.49 o 
   0  -1   3       20.68       16.84      0.49 o 
   1  -1   3      824.67      839.57     12.07 o 
   2  -1   3      259.34      267.62      2.69 o 
   3  -1   3      380.70      356.91      3.57 o 
   4  -1   3       25.39       27.60      0.88 o 
   5  -1   3        1.32        2.35      0.59 o 
   6  -1   3      110.13      109.08      2.10 o 
   7  -1   3        8.70        8.42      1.17 o 
   8  -1   3      116.54      124.63      3.32 o 
   9  -1   3       25.29       24.09      2.05 o 
  10  -1   3        0.81       -0.28      0.98 o 
 -10   0   3       27.39       30.71      1.69 o 
  -9   0   3       23.40       21.08      1.69 o 
  -8   0   3      227.57      244.38      5.59 o 
  -7   0   3      129.37      140.20      2.19 o 
  -6   0   3       23.63       28.60      0.92 o 
  -5   0   3      821.41     1004.84     20.40 o 
  -4   0   3       30.51       33.33      0.78 o 
  -3   0   3      234.35      201.00      1.86 o 
  -2   0   3      218.61      226.19      5.04 o 
  -1   0   3     1581.07     1693.99     22.57 o 
   0   0   3      503.57      489.37     11.38 o 
   1   0   3       84.39       69.04      0.97 o 
   2   0   3      506.76      493.20      4.98 o 
   3   0   3      593.53      626.87      8.99 o 
   4   0   3       77.57       81.76      1.93 o 
   5   0   3       15.49       14.78      0.88 o 
   6   0   3        1.74        2.62      0.83 o 
   7   0   3       41.74       39.88      1.95 o 
   8   0   3       67.64       73.92      2.83 o 
   9   0   3        0.39        0.63      1.02 o 
 -11   1   3       10.06       12.14      1.93 o 
 -10   1   3        0.17        0.28      0.73 o 
  -9   1   3       53.44       55.95      1.71 o 
  -8   1   3      156.35      150.85      2.63 o 
  -7   1   3        3.17        3.36      0.69 o 
  -6   1   3      393.56      425.34      4.80 o 
  -5   1   3       18.23       15.13      0.59 o 
  -4   1   3      180.81      213.69      2.29 o 
  -3   1   3      815.64      910.80      7.28 o 
  -2   1   3      518.06      536.24      3.93 o 
  -1   1   3        3.67        1.38      0.16 o 
   0   1   3      176.23      128.27      2.11 o 
   1   1   3      833.47      887.67      7.63 o 
   2   1   3     2653.51     2939.35     36.00 o 
   3   1   3       48.73       41.00      0.88 o 
   4   1   3        9.06        9.42      0.68 o 
   5   1   3       19.18       16.44      0.98 o 
   6   1   3      116.20      114.97      2.78 o 
   7   1   3      248.47      260.52      4.73 o 
   8   1   3       11.45        9.17      1.41 o 
   9   1   3        0.02       -0.05      0.83 o 
 -11   2   3        0.48        1.06      0.83 o 
 -10   2   3       16.45       10.76      1.32 o 
  -9   2   3      139.96      144.43      2.98 o 
  -8   2   3      410.34      392.49      5.16 o 
  -7   2   3        9.18        7.08      0.68 o 
  -6   2   3       59.04       57.13      0.98 o 
  -5   2   3       43.42       45.65      1.31 o 
  -4   2   3     1380.91     1673.72     19.90 o 
  -3   2   3       45.80       60.03      0.49 o 
  -2   2   3      135.78      117.60      1.86 o 
  -1   2   3        8.80       11.00      0.44 o 
   0   2   3       81.26       88.23      0.69 o 
   1   2   3      533.23      627.27     13.26 o 
   2   2   3       26.46       21.93      0.60 o 
   3   2   3      363.34      397.69      8.69 o 
   4   2   3       54.33       61.63      1.27 o 
   5   2   3      224.95      219.26      4.07 o 
   6   2   3      237.24      239.30      4.00 o 
   7   2   3       68.25       64.26      2.29 o 
   8   2   3        5.53        4.71      1.22 o 
 -11   3   3        0.40        0.59      0.63 o 
 -10   3   3        0.58        0.90      0.96 o 
  -9   3   3        4.87        5.05      0.83 o 
  -8   3   3      169.45      180.42      2.85 o 
  -7   3   3      182.40      189.57      2.48 o 
  -6   3   3       34.00       35.19      0.68 o 
  -5   3   3       40.01       36.20      0.56 o 
  -4   3   3       86.84      106.55      0.90 o 
  -3   3   3      260.28      269.88      4.14 o 
  -2   3   3       34.98       36.23      0.83 o 
  -1   3   3        4.43        5.05      0.19 o 
   0   3   3      705.33      881.04      6.85 o 
   1   3   3       45.52       44.24      0.56 o 
   2   3   3      180.73      205.94      1.75 o 
   3   3   3      248.88      266.41      2.50 o 
   4   3   3      795.45      808.88      8.89 o 
   5   3   3      473.08      444.38     10.02 o 
   6   3   3      251.00      247.67      4.25 o 
   7   3   3        7.66        6.00      0.82 o 
   8   3   3        0.44        0.32      0.55 o 
 -11   4   3        0.27       -0.23      0.53 o 
 -10   4   3       67.88       78.52      3.31 o 
  -9   4   3        1.40        1.79      0.66 o 
  -8   4   3       52.96       53.77      1.29 o 
  -7   4   3       23.31       26.63      0.98 o 
  -6   4   3        3.56        2.11      0.39 o 
  -5   4   3      322.85      311.21      9.13 o 
  -4   4   3        0.75        0.60      0.27 o 
  -3   4   3        1.12        1.24      0.83 o 
  -2   4   3     1552.47     1962.96     23.49 o 
  -1   4   3      490.57      591.75      9.08 o 
   0   4   3       38.06       34.73      0.49 o 
   1   4   3      442.31      448.32      3.28 o 
   2   4   3       45.05       41.67      0.71 o 
   3   4   3       18.54       16.17      0.76 o 
   4   4   3        0.37        1.70      0.68 o 
   5   4   3       67.23       68.15      2.96 o 
   6   4   3        5.29        6.17      1.12 o 
   7   4   3        0.72        0.45      0.63 o 
 -10   5   3        6.49        8.24      1.10 o 
  -9   5   3        2.01        1.86      0.49 o 
  -8   5   3      169.71      163.15      3.11 o 
  -7   5   3       10.76        7.90      0.90 o 
  -6   5   3       17.94       20.39      1.94 o 
  -5   5   3        2.56        2.52      0.20 o 
  -4   5   3      277.31      301.71      5.52 o 
  -3   5   3       26.61       36.29      1.66 o 
  -2   5   3       61.69       63.90      2.07 o 
  -1   5   3      279.75      268.49      3.07 o 
   0   5   3      117.37      130.65      1.21 o 
   1   5   3        0.31        0.58      0.30 o 
   2   5   3        6.30        4.63      0.49 o 
   3   5   3       36.65       40.86      1.03 o 
   4   5   3        0.18        0.75      0.66 o 
   5   5   3      117.99      132.03      2.88 o 
   6   5   3        7.59        8.00      0.79 o 
 -10   6   3        9.13        7.78      0.69 o 
  -9   6   3        3.17        2.56      0.59 o 
  -8   6   3        0.00        0.21      0.39 o 
  -7   6   3      108.19      107.26      2.28 o 
  -6   6   3        1.05        0.98      0.39 o 
  -5   6   3       93.41       92.74      3.17 o 
  -4   6   3       32.74       32.43      1.93 o 
  -3   6   3       35.69       37.12      1.93 o 
  -2   6   3        6.32        3.31      1.10 o 
  -1   6   3       31.87       32.60      1.21 o 
   0   6   3       44.95       48.31      0.92 o 
   1   6   3      168.42      167.85      1.65 o 
   2   6   3      177.18      165.67      2.35 o 
   3   6   3       38.84       38.51      1.07 o 
   4   6   3       38.88       40.86      1.41 o 
   5   6   3        0.81        1.64      0.55 o 
 -10   7   3       17.36       14.35      0.66 o 
  -9   7   3       26.31       25.05      0.76 o 
  -8   7   3       24.04       20.95      0.71 o 
  -7   7   3        1.05        0.57      0.27 o 
  -6   7   3        0.13       -0.41      1.24 o 
  -5   7   3       35.59       30.63      2.62 o 
  -4   7   3      278.56      282.75      6.90 o 
  -3   7   3       24.83       22.22      2.07 o 
  -2   7   3        4.09        3.84      0.34 o 
  -1   7   3       73.97       73.92      1.23 o 
   0   7   3       40.17       31.10      1.44 o 
   1   7   3      100.11       99.65      1.24 o 
   2   7   3        8.79        7.83      0.62 o 
   3   7   3       56.29       64.85      2.15 o 
   4   7   3       14.49       17.97      0.84 o 
  -9   8   3       19.21       22.77      3.17 o 
  -8   8   3        6.93        5.24      2.21 o 
  -7   8   3       32.29       37.67      3.17 o 
  -6   8   3       11.75        9.93      2.21 o 
  -5   8   3      330.41      343.51      9.39 o 
  -4   8   3      230.32      240.61      7.32 o 
  -3   8   3      332.93      371.96      8.56 o 
  -2   8   3        0.16       -0.69      1.10 o 
  -1   8   3        2.73        2.45      0.69 o 
   0   8   3       10.60        7.79      0.73 o 
   1   8   3       13.99       14.27      0.63 o 
   2   8   3        2.13        0.88      0.54 o 
   3   8   3        0.06        0.23      0.40 o 
  -8   9   3        1.53        1.79      1.93 o 
  -7   9   3        8.23       10.35      2.35 o 
  -6   9   3       14.00       12.83      2.48 o 
  -5   9   3        4.09        2.90      1.79 o 
  -4   9   3       34.34       42.36      4.28 o 
  -3   9   3       28.64       31.05      2.48 o 
  -2   9   3       15.78       17.80      1.93 o 
  -1   9   3        0.05        0.21      0.22 o 
   0   9   3        1.45        1.38      0.51 o 
   1   9   3        5.90        8.21      1.10 o 
  -6  10   3        1.43        0.41      2.07 o 
  -5  10   3       13.77       12.28      2.35 o 
  -4  10   3        0.88        0.55      1.38 o 
  -3  10   3        5.63        5.80      1.66 o 
  -2  10   3        0.19        0.00      0.69 o 
  -1  10   3        5.75        8.28      1.66 o 
   1 -11   4        0.04        0.17      0.42 o 
   2 -11   4       26.94       25.52      1.14 o 
   3 -11   4        1.34        0.46      0.56 o 
   4 -11   4       20.43       20.48      0.66 o 
   5 -11   4        4.82        3.17      0.69 o 
  -2 -10   4        2.61        3.04      1.22 o 
  -1 -10   4        7.49        6.49      0.77 o 
   0 -10   4        4.40        4.11      0.58 o 
   1 -10   4        0.27        0.45      0.53 o 
   2 -10   4        2.04        1.84      0.55 o 
   3 -10   4        0.28        0.13      0.24 o 
   4 -10   4        0.96        1.04      0.60 o 
   5 -10   4        2.93        2.07      0.69 o 
   6 -10   4        1.06        0.83      0.55 o 
   7 -10   4        4.50        3.58      0.83 o 
  -4  -9   4        8.90        5.80      1.52 o 
  -3  -9   4       64.30       66.79      2.76 o 
  -2  -9   4        7.86        8.80      0.58 o 
  -1  -9   4       58.21       60.05      1.38 o 
   0  -9   4        6.79        6.89      0.61 o 
   1  -9   4        9.10       10.82      0.81 o 
   2  -9   4        1.24        0.94      0.33 o 
   3  -9   4        0.08       -0.14      0.43 o 
   4  -9   4       10.17        9.38      0.97 o 
   5  -9   4        5.62        4.70      0.59 o 
   6  -9   4       12.06       11.61      0.81 o 
   7  -9   4        2.53        2.73      0.69 o 
   8  -9   4       12.07       10.74      1.02 o 
  -5  -8   4       41.88       45.12      2.76 o 
  -4  -8   4        3.91        3.04      1.38 o 
  -3  -8   4       71.74       69.14      3.17 o 
  -2  -8   4       60.55       60.24      1.31 o 
  -1  -8   4       18.30       20.43      0.89 o 
   0  -8   4       11.28       11.65      0.66 o 
   1  -8   4       26.86       22.60      0.65 o 
   2  -8   4      142.74      148.24      3.17 o 
   3  -8   4       49.34       61.41      1.79 o 
   4  -8   4      140.30      145.69      2.42 o 
   5  -8   4        0.06        0.25      0.46 o 
   6  -8   4       17.29       18.48      0.99 o 
   7  -8   4       15.84       16.03      1.31 o 
   8  -8   4        1.03        0.91      0.66 o 
   9  -8   4        0.06        0.05      0.53 o 
  -6  -7   4        0.00       -0.28      1.10 o 
  -5  -7   4       16.45       15.59      1.93 o 
  -4  -7   4      193.33      202.91      5.52 o 
  -3  -7   4       45.57       41.54      3.45 o 
  -2  -7   4       69.01       66.76      1.19 o 
  -1  -7   4        6.48        7.79      0.58 o 
   0  -7   4       31.93       31.96      0.73 o 
   1  -7   4      101.99      105.72      2.48 o 
   2  -7   4        1.96        1.93      0.69 o 
   3  -7   4        1.07        1.32      0.56 o 
   4  -7   4        8.54        8.14      0.68 o 
   5  -7   4        7.36        5.83      0.63 o 
   6  -7   4        0.09        0.55      0.49 o 
   7  -7   4        0.17        0.36      0.63 o 
   8  -7   4        0.00        0.23      0.53 o 
   9  -7   4       25.85       24.97      1.61 o 
  -7  -6   4       35.97       32.75     20.97 o 
  -6  -6   4       11.65        5.11      5.04 o 
  -5  -6   4      133.89      123.53      4.28 o 
  -4  -6   4      162.37      149.62      4.14 o 
  -3  -6   4      118.63      124.91      3.45 o 
  -2  -6   4       45.96       48.12      1.10 o 
  -1  -6   4       75.74       69.39      1.60 o 
   0  -6   4       93.29       93.65      1.61 o 
   1  -6   4       14.32       11.45      0.97 o 
   2  -6   4       26.12       29.39      0.99 o 
   3  -6   4        7.67        5.87      0.59 o 
   4  -6   4      132.22      148.33      2.32 o 
   5  -6   4        0.02       -0.28      0.46 o 
   6  -6   4        9.32       10.09      0.99 o 
   7  -6   4       13.31       12.03      0.98 o 
   8  -6   4        2.37        2.28      0.78 o 
   9  -6   4       26.35       25.49      1.86 o 
  -8  -5   4       36.72       38.62      2.14 o 
  -7  -5   4        6.04        6.97      0.97 o 
  -6  -5   4       20.94       18.15      1.19 o 
  -5  -5   4       62.47       48.52     28.50 o 
  -4  -5   4       69.51       66.66      2.76 o 
  -3  -5   4       19.23       22.22      1.38 o 
  -2  -5   4       25.58       20.68      0.55 o 
  -1  -5   4      531.15      583.67      9.46 o 
   0  -5   4      126.73      122.71      2.48 o 
   1  -5   4      362.47      373.94      6.35 o 
   2  -5   4       12.14        9.46      0.83 o 
   3  -5   4      161.47      181.13      2.25 o 
   4  -5   4      271.67      277.66      6.42 o 
   5  -5   4       38.57       36.82      1.41 o 
   6  -5   4       12.06       12.39      1.10 o 
   7  -5   4        0.75        0.48      0.59 o 
   8  -5   4        2.52        2.35      0.88 o 
   9  -5   4        0.00       -0.55      0.78 o 
  10  -5   4       19.63       22.84      1.85 o 
  -9  -4   4        8.94       12.65      1.71 o 
  -8  -4   4        0.13       -0.02      0.26 o 
  -7  -4   4        2.21        1.23      0.26 o 
  -6  -4   4       12.21       13.00      1.65 o 
  -5  -4   4      189.25      182.77      2.62 o 
  -4  -4   4      115.85      109.73      2.62 o 
  -3  -4   4        7.98        4.00      0.97 o 
  -2  -4   4      438.92      431.93      6.63 o 
  -1  -4   4       25.07       25.25      1.24 o 
   0  -4   4      508.29      532.23      7.88 o 
   1  -4   4      867.02      954.17     10.47 o 
   2  -4   4      111.10       87.27      1.52 o 
   3  -4   4      437.83      416.12      4.69 o 
   4  -4   4       69.48       67.06      1.73 o 
   5  -4   4        5.50        5.33      0.68 o 
   6  -4   4       16.25       16.81      1.02 o 
   7  -4   4       24.12       27.28      1.48 o 
   8  -4   4        7.93        8.56      1.32 o 
   9  -4   4       30.97       33.85      2.12 o 
  10  -4   4       24.90       23.82      2.25 o 
  -9  -3   4       22.12       28.93      1.94 o 
  -8  -3   4       41.74       33.99      1.75 o 
  -7  -3   4       46.09       55.09      2.14 o 
  -6  -3   4       96.86       89.80      2.19 o 
  -5  -3   4        0.07       -0.48      0.59 o 
  -4  -3   4        8.25        7.18      0.49 o 
  -3  -3   4      536.63      592.56     10.23 o 
  -2  -3   4        1.19        1.93      0.55 o 
  -1  -3   4      674.56      728.25     10.65 o 
   0  -3   4       23.47       18.41      0.83 o 
   1  -3   4      629.70      643.58      7.04 o 
   2  -3   4      126.14      123.56      1.80 o 
   3  -3   4      706.48      740.95     12.66 o 
   4  -3   4      106.10       93.11      1.46 o 
   5  -3   4      202.02      223.32      3.87 o 
   6  -3   4      121.99      129.49      2.34 o 
   7  -3   4       35.32       33.44      1.51 o 
   8  -3   4       67.78       72.10      2.29 o 
   9  -3   4       13.73       10.38      1.61 o 
  10  -3   4       34.22       34.67      2.34 o 
 -10  -2   4        1.29        2.65      1.26 o 
  -9  -2   4        8.32        5.87      1.22 o 
  -8  -2   4      119.65      122.15      2.83 o 
  -7  -2   4      591.11      600.99      8.43 o 
  -6  -2   4        0.01       -0.07      0.62 o 
  -5  -2   4       49.66       46.58      1.17 o 
  -4  -2   4       50.89       54.99      1.79 o 
  -3  -2   4      829.65      919.01     13.70 o 
  -2  -2   4     1006.94     1099.00     16.35 o 
  -1  -2   4       37.51       29.53      1.10 o 
   0  -2   4     5300.27     5508.13     77.95 o 
   1  -2   4     8023.73     7900.25    122.39 o 
   2  -2   4      379.35      393.39      8.09 o 
   3  -2   4      405.63      369.19      3.86 o 
   4  -2   4       10.09        8.09      0.59 o 
   5  -2   4      153.33      149.78      2.24 o 
   6  -2   4      436.98      447.80      5.96 o 
   7  -2   4       57.01       56.82      1.93 o 
   8  -2   4       49.94       50.98      2.29 o 
   9  -2   4       53.63       54.67      2.62 o 
  10  -2   4        4.05        4.06      1.41 o 
 -10  -1   4       12.77       13.74      1.55 o 
  -9  -1   4        0.48        0.00      0.69 o 
  -8  -1   4       38.34       40.40      3.52 o 
  -7  -1   4        2.46        2.43      0.92 o 
  -6  -1   4      303.01      311.61      5.66 o 
  -5  -1   4      499.22      532.27      5.76 o 
  -4  -1   4       33.58       24.43      0.78 o 
  -3  -1   4      857.53      932.77     17.24 o 
  -2  -1   4        8.80        7.22      0.23 o 
  -1  -1   4      268.00      251.03     14.51 o 
   0  -1   4     5379.03     5181.40     90.52 o 
   1  -1   4      430.88      390.61      6.36 o 
   2  -1   4       91.07       76.82      1.07 o 
   3  -1   4      444.89      438.18     11.61 o 
   4  -1   4      223.06      223.57      2.73 o 
   5  -1   4       17.32       14.18      1.10 o 
   6  -1   4       10.94       10.42      1.07 o 
   7  -1   4       18.98       19.25      2.28 o 
   8  -1   4       63.84       62.46      2.68 o 
   9  -1   4      111.31      107.54      3.31 o 
 -10   0   4        2.46        1.96      0.92 o 
  -9   0   4        2.72        2.06      0.83 o 
  -8   0   4      180.39      184.13      3.12 o 
  -7   0   4       40.80       41.40      1.22 o 
  -6   0   4       10.35        7.89      0.68 o 
  -5   0   4      136.29      143.62      1.98 o 
  -4   0   4       16.92       13.11      0.59 o 
  -3   0   4      442.65      458.85      4.35 o 
  -2   0   4      769.56      813.43     11.08 o 
  -1   0   4      659.13      681.07      6.38 o 
   0   0   4      441.42      408.76      3.76 o 
   1   0   4        3.51        3.09      0.41 o 
   2   0   4      244.84      232.80      2.34 o 
   3   0   4       77.52       72.32      1.27 o 
   4   0   4     1011.08     1178.77     18.68 o 
   5   0   4       40.75       45.43      1.31 o 
   6   0   4      204.67      213.24      3.66 o 
   7   0   4        9.30        8.87      1.37 o 
   8   0   4        8.66        8.19      1.55 o 
   9   0   4        2.21        2.62      1.27 o 
 -11   1   4       28.14       37.67      2.76 o 
 -10   1   4       74.99       81.60      2.24 o 
  -9   1   4        0.27        0.77      0.79 o 
  -8   1   4        6.42        4.35      0.92 o 
  -7   1   4      165.37      179.79      2.49 o 
  -6   1   4      101.74      118.59      1.71 o 
  -5   1   4        0.02        0.00      0.23 o 
  -4   1   4        0.03       -0.24      0.20 o 
  -3   1   4      740.89      857.73     19.79 o 
  -2   1   4      312.93      292.19      8.46 o 
  -1   1   4      289.32      341.14      2.44 o 
   0   1   4     1054.28     1133.47     12.73 o 
   1   1   4        0.21        0.26      0.18 o 
   2   1   4     1086.74     1290.02     20.15 o 
   3   1   4       51.77       52.17      1.07 o 
   4   1   4       94.64       98.36      1.71 o 
   5   1   4       12.21       13.85      1.86 o 
   6   1   4       29.88       32.25      1.66 o 
   7   1   4       15.21       16.17      2.83 o 
   8   1   4        0.76        1.38      1.07 o 
   9   1   4        4.44        5.11      1.46 o 
 -11   2   4        0.10       -0.16      0.73 o 
 -10   2   4       14.85       17.23      1.22 o 
  -9   2   4        4.77        6.20      0.94 o 
  -8   2   4       68.74       64.69      2.19 o 
  -7   2   4       20.81       19.76      1.02 o 
  -6   2   4      127.74      120.68      1.79 o 
  -5   2   4       50.70       73.15      0.96 o 
  -4   2   4     1462.60     1798.21     20.76 o 
  -3   2   4       16.05        6.43      0.26 o 
  -2   2   4        9.24        5.50      0.23 o 
  -1   2   4      418.49      505.07      8.32 o 
   0   2   4       50.17       44.63      0.49 o 
   1   2   4      187.67      167.93      2.62 o 
   2   2   4      687.99      814.24      6.87 o 
   3   2   4       25.38       26.58      0.72 o 
   4   2   4       35.75       37.30      0.75 o 
   5   2   4       26.59       29.66      1.68 o 
   6   2   4        0.04       -0.10      0.45 o 
   7   2   4       32.33       23.03     16.42 o 
   8   2   4        1.60        0.15      0.49 o 
 -11   3   4        0.59        0.35      0.66 o 
 -10   3   4       19.60       17.80      1.38 o 
  -9   3   4       26.32       25.41      1.66 o 
  -8   3   4      123.87      130.62      2.12 o 
  -7   3   4       35.75       33.13      1.12 o 
  -6   3   4        1.49        2.19      1.17 o 
  -5   3   4        1.28        0.72      0.27 o 
  -4   3   4       21.62       13.72      0.49 o 
  -3   3   4     2853.50     3486.33     64.50 o 
  -2   3   4       27.94       27.40      0.98 o 
  -1   3   4      395.99      364.29     15.00 o 
   0   3   4      714.50      864.86      8.74 o 
   1   3   4       22.24       16.16      0.44 o 
   2   3   4       10.58       11.18      0.49 o 
   3   3   4        3.23        2.76      0.52 o 
   4   3   4      428.57      420.05      8.78 o 
   5   3   4      475.55      481.12      6.83 o 
   6   3   4       86.48       87.62      3.35 o 
   7   3   4       28.67       31.76      1.60 o 
 -11   4   4        8.12       10.68      2.35 o 
 -10   4   4        3.77        3.75      0.71 o 
  -9   4   4       31.57       36.18      1.15 o 
  -8   4   4        0.11       -0.12      0.76 o 
  -7   4   4      160.30      169.66      2.19 o 
  -6   4   4       88.79       87.24      2.05 o 
  -5   4   4        6.82       13.71      0.51 o 
  -4   4   4       61.64       62.24      1.93 o 
  -3   4   4       77.27       78.94      2.21 o 
  -2   4   4      249.00      273.48      3.27 o 
  -1   4   4       63.52       61.92      1.47 o 
   0   4   4       17.60       18.14      0.46 o 
   1   4   4       79.56       88.13      1.89 o 
   2   4   4      125.10      134.51      2.03 o 
   3   4   4      179.20      185.17      2.07 o 
   4   4   4        6.72        6.88      0.83 o 
   5   4   4       43.95       47.61      1.29 o 
   6   4   4       17.33       19.61      3.04 o 
   7   4   4        2.73        2.06      0.71 o 
 -10   5   4        0.71        0.50      0.46 o 
  -9   5   4        4.94        6.14      0.78 o 
  -8   5   4        4.87        5.38      0.62 o 
  -7   5   4      100.62      101.80      1.38 o 
  -6   5   4      374.00      380.54      6.78 o 
  -5   5   4        5.55        3.17      1.10 o 
  -4   5   4       17.31       15.18      1.38 o 
  -3   5   4       93.03       86.26      2.35 o 
  -2   5   4       16.90       18.67      1.02 o 
  -1   5   4        6.21        7.20      0.30 o 
   0   5   4        7.04        5.54      0.38 o 
   1   5   4       12.13        9.73      0.58 o 
   2   5   4      105.77       99.68      1.44 o 
   3   5   4      115.37      118.93      1.84 o 
   4   5   4      148.54      150.34      8.58 o 
   5   5   4        1.87        2.78      0.83 o 
   6   5   4        0.62        3.09      0.72 o 
 -10   6   4        1.72        1.47      0.44 o 
  -9   6   4       13.03       12.04      0.66 o 
  -8   6   4      250.12      231.89      4.32 o 
  -7   6   4      153.18      127.27      2.47 o 
  -6   6   4       26.41       31.05      2.48 o 
  -5   6   4       64.38       62.93      2.90 o 
  -4   6   4        7.19        5.52      1.38 o 
  -3   6   4       38.52       38.64      2.21 o 
  -2   6   4       14.47       17.11      1.79 o 
  -1   6   4       18.51       19.08      0.64 o 
   0   6   4        3.15        1.33      0.42 o 
   1   6   4      155.64      174.70      1.75 o 
   2   6   4        1.50        1.60      0.61 o 
   3   6   4       15.54       13.02      0.81 o 
   4   6   4        6.26        5.95      0.83 o 
   5   6   4        2.12        0.91      0.55 o 
  -9   7   4        1.60        0.75      0.40 o 
  -8   7   4        2.14        3.86      1.93 o 
  -7   7   4        6.85        7.87      2.21 o 
  -6   7   4        4.69        4.97      1.66 o 
  -5   7   4      189.66      202.77      6.21 o 
  -4   7   4       92.93       92.47      4.83 o 
  -3   7   4        3.35        3.59      1.79 o 
  -2   7   4       25.76       23.73      2.21 o 
  -1   7   4       55.54       58.93      2.54 o 
   0   7   4      415.78      437.92     13.14 o 
   1   7   4      206.07      177.43      1.76 o 
   2   7   4        9.08       11.12      0.72 o 
   3   7   4       17.77       15.73      1.79 o 
   4   7   4        1.54        2.01      0.73 o 
  -9   8   4        7.51       11.59      2.62 o 
  -8   8   4       27.54       31.74      3.17 o 
  -7   8   4        4.57        5.66      2.07 o 
  -6   8   4        4.01        4.14      1.79 o 
  -5   8   4       31.07       30.08      2.90 o 
  -4   8   4      114.66      122.69      4.55 o 
  -3   8   4        2.53        1.66      1.52 o 
  -2   8   4        0.49        0.55      1.10 o 
  -1   8   4       74.39       76.91      4.90 o 
   0   8   4       35.47       35.11      1.48 o 
   1   8   4       45.90       50.02      1.12 o 
   2   8   4        0.25        0.41      0.36 o 
  -7   9   4        0.09       -0.28      1.38 o 
  -6   9   4       45.90       47.47      3.45 o 
  -5   9   4        1.63        1.38      1.52 o 
  -4   9   4        1.64        1.93      1.66 o 
  -3   9   4        0.13        0.55      1.24 o 
  -2   9   4       17.31       21.80      2.76 o 
  -1   9   4        5.04        6.54      0.44 o 
   0   9   4        4.65        5.99      1.79 o 
   1   9   4        0.61        0.17      0.41 o 
  -5  10   4        4.60        1.24      1.52 o 
  -4  10   4        0.17       -0.69      1.38 o 
  -3  10   4       17.06       20.97      2.48 o 
   1 -11   5        5.45        4.82      0.74 o 
   2 -11   5       44.44       47.80      1.41 o 
   3 -11   5        1.21        0.80      0.60 o 
   4 -11   5        1.94        1.66      0.69 o 
   5 -11   5        0.59        0.41      0.55 o 
  -2 -10   5        2.92        2.15      1.06 o 
  -1 -10   5        1.78        1.80      0.48 o 
   0 -10   5       23.56       23.20      1.03 o 
   1 -10   5       45.52       46.35      1.44 o 
   2 -10   5       24.32       26.99      1.18 o 
   3 -10   5        0.76        1.25      0.63 o 
   4 -10   5       24.56       22.63      1.38 o 
   5 -10   5        2.43        1.66      0.83 o 
   6 -10   5        1.18        1.07      0.63 o 
   7 -10   5        1.88        1.37      0.53 o 
  -4  -9   5        4.68        3.59      1.52 o 
  -3  -9   5        3.07        3.59      1.52 o 
  -2  -9   5      116.73      118.34      1.70 o 
  -1  -9   5       30.76       30.97      1.14 o 
   0  -9   5        0.02        0.53      0.40 o 
   1  -9   5        7.82        9.09      0.70 o 
   2  -9   5        1.79        1.24      0.59 o 
   3  -9   5        7.63        6.49      1.10 o 
   4  -9   5        5.98        4.69      0.97 o 
   5  -9   5       15.59       14.68      1.02 o 
   6  -9   5       10.91       10.07      0.83 o 
   7  -9   5        5.17        4.55      0.92 o 
   8  -9   5        2.62        2.57      0.73 o 
  -5  -8   5       30.51       31.60      3.59 o 
  -4  -8   5       10.99       10.90      2.07 o 
  -3  -8   5       12.42       11.87      2.07 o 
  -2  -8   5        0.79        1.00      0.37 o 
  -1  -8   5       35.78       36.25      0.99 o 
   0  -8   5        1.15        1.84      0.46 o 
   1  -8   5      126.61      126.25      5.45 o 
   2  -8   5       57.11       59.75      2.07 o 
   3  -8   5        8.64        8.97      1.52 o 
   4  -8   5        5.41        6.39      1.02 o 
   5  -8   5        8.54       10.37      0.83 o 
   6  -8   5       18.89       16.94      1.17 o 
   7  -8   5       64.19       62.19      1.86 o 
   8  -8   5        0.63        0.34      0.59 o 
  -6  -7   5        4.77        7.04      1.79 o 
  -5  -7   5        0.10       -0.83      1.24 o 
  -4  -7   5        3.40        2.35      1.52 o 
  -3  -7   5      142.54      147.96      4.14 o 
  -2  -7   5       20.23       20.05      0.74 o 
  -1  -7   5      114.02      118.76      1.57 o 
   0  -7   5        8.46        8.35      0.83 o 
   1  -7   5        6.19        4.69      1.38 o 
   2  -7   5       10.64       15.18      1.66 o 
   3  -7   5       74.08       75.56      1.56 o 
   4  -7   5       31.74       33.81      1.25 o 
   5  -7   5        0.31        0.55      0.49 o 
   6  -7   5       16.28       15.04      1.16 o 
   7  -7   5        0.04       -0.25      0.53 o 
   8  -7   5        4.76        4.32      1.06 o 
   9  -7   5       11.09        8.89      1.22 o 
  -7  -6   5        2.00        2.48      1.66 o 
  -6  -6   5        0.00       -0.69      1.24 o 
  -5  -6   5      252.49      247.66      6.49 o 
  -4  -6   5       17.00       15.73      1.93 o 
  -3  -6   5       49.86       53.54      2.35 o 
  -2  -6   5       38.43       38.21      1.45 o 
  -1  -6   5      100.01       96.31      1.53 o 
   0  -6   5      404.67      414.24      8.29 o 
   1  -6   5       35.97       31.88      1.52 o 
   2  -6   5       21.67       19.51      0.99 o 
   3  -6   5       67.19       77.27      2.83 o 
   4  -6   5       69.03       75.10      1.72 o 
   5  -6   5        0.65       -0.51      1.10 o 
   6  -6   5      102.93      107.62      2.48 o 
   7  -6   5       47.67       47.35      1.81 o 
   8  -6   5        3.40        2.62      0.88 o 
   9  -6   5        5.79        5.66      1.35 o 
  -8  -5   5        2.34        0.19      0.97 o 
  -7  -5   5        9.04        2.70      3.17 o 
  -6  -5   5      252.54      254.42      6.90 o 
  -5  -5   5       89.06       80.87      3.31 o 
  -4  -5   5       12.78       13.38      1.66 o 
  -3  -5   5       17.07       19.87      1.38 o 
  -2  -5   5        0.27        0.83      0.83 o 
  -1  -5   5       89.59       82.81      2.35 o 
   0  -5   5       56.52       59.20      1.79 o 
   1  -5   5      110.38      114.21      2.76 o 
   2  -5   5      118.71      127.07      2.00 o 
   3  -5   5      278.45      310.66      3.95 o 
   4  -5   5        3.02        3.03      0.63 o 
   5  -5   5       14.99       16.26      0.92 o 
   6  -5   5      172.55      177.13      3.80 o 
   7  -5   5        3.45        3.38      0.88 o 
   8  -5   5       10.04        8.11      1.32 o 
   9  -5   5       19.49       21.56      1.89 o 
  -9  -4   5        1.85        1.62      0.81 o 
  -8  -4   5        0.03        0.25      0.59 o 
  -7  -4   5       52.23       55.19      1.66 o 
  -6  -4   5        1.37        1.16      1.17 o 
  -5  -4   5      104.48       96.06      3.31 o 
  -4  -4   5       15.41       16.14      1.38 o 
  -3  -4   5      582.93      594.28      9.95 o 
  -2  -4   5      340.00      340.62      5.66 o 
  -1  -4   5       62.38       62.80      1.79 o 
   0  -4   5        9.94        8.00      0.97 o 
   1  -4   5      231.09      200.72      3.03 o 
   2  -4   5       43.17       35.47      1.56 o 
   3  -4   5      695.29      780.87      9.48 o 
   4  -4   5       38.95       35.26      1.17 o 
   5  -4   5       10.12        9.42      0.83 o 
   6  -4   5        1.56        1.29      0.90 o 
   7  -4   5        7.84        6.72      1.24 o 
   8  -4   5        4.28        3.46      1.02 o 
   9  -4   5        0.06        0.33      1.02 o 
  -9  -3   5        0.90        0.98      1.02 o 
  -8  -3   5       24.90       22.59      1.61 o 
  -7  -3   5       96.20       83.88      2.58 o 
  -6  -3   5       32.90       40.06      1.93 o 
  -5  -3   5       14.15        7.60      5.73 o 
  -4  -3   5      380.80      370.46      6.22 o 
  -3  -3   5      597.30      654.42     10.23 o 
  -2  -3   5        1.91        1.24      0.41 o 
  -1  -3   5       40.82       37.12      1.24 o 
   0  -3   5      512.62      517.57     11.20 o 
   1  -3   5       31.72       26.72      3.38 o 
   2  -3   5       52.76       42.10      1.27 o 
   3  -3   5       27.23       20.77      1.24 o 
   4  -3   5       89.47       87.80      2.83 o 
   5  -3   5       20.06       19.05      1.02 o 
   6  -3   5      165.00      164.21      4.00 o 
   7  -3   5       20.72       22.43      1.46 o 
   8  -3   5        0.20       -0.21      0.78 o 
   9  -3   5        5.72        4.48      1.46 o 
 -10  -2   5       37.47       44.57      2.28 o 
  -9  -2   5        9.63       12.67      1.62 o 
  -8  -2   5       19.52       26.54      1.61 o 
  -7  -2   5        1.38        2.53      1.02 o 
  -6  -2   5       43.95       48.09      1.41 o 
  -5  -2   5       22.17       16.75      0.69 o 
  -4  -2   5        0.22        0.53      0.28 o 
  -3  -2   5        0.84        0.69      0.55 o 
  -2  -2   5       40.82       47.61      0.69 o 
  -1  -2   5       92.73       81.30      1.79 o 
   0  -2   5       81.13       62.27      1.27 o 
   1  -2   5      647.95      692.91     36.94 o 
   2  -2   5      642.20      629.31     12.72 o 
   3  -2   5       32.36       31.76      0.92 o 
   4  -2   5       44.77       45.41      1.17 o 
   5  -2   5      100.84      107.80      2.55 o 
   6  -2   5      141.77      148.75      2.88 o 
   7  -2   5        1.03        0.13      1.17 o 
   8  -2   5        0.05       -0.23      0.92 o 
   9  -2   5        0.46       -0.53      1.32 o 
 -10  -1   5        0.69       -0.14      0.73 o 
  -9  -1   5       22.22       24.21      1.51 o 
  -8  -1   5        6.42        6.27      1.02 o 
  -7  -1   5       24.93       23.15      1.38 o 
  -6  -1   5      126.01      127.44      2.16 o 
  -5  -1   5      232.10      239.84      3.19 o 
  -4  -1   5      217.33      216.15      8.42 o 
  -3  -1   5     2005.19     2377.57     27.90 o 
  -2  -1   5      532.47      574.26     14.58 o 
  -1  -1   5      360.53      345.34     14.22 o 
   0  -1   5      818.77      829.34      8.32 o 
   1  -1   5       89.48       80.32      1.17 o 
   2  -1   5      553.61      567.84     10.65 o 
   3  -1   5       78.59       94.75      1.51 o 
   4  -1   5      417.88      407.15      6.84 o 
   5  -1   5        8.59        8.70      0.88 o 
   6  -1   5        3.05        2.83      0.88 o 
   7  -1   5       11.42       11.18      1.46 o 
   8  -1   5       55.67       53.94      2.68 o 
   9  -1   5       15.44       15.56      1.90 o 
 -10   0   5        7.00        8.02      1.16 o 
  -9   0   5        0.15        0.07      0.59 o 
  -8   0   5       31.40       34.22      1.61 o 
  -7   0   5       41.81       52.33      1.41 o 
  -6   0   5      166.52      171.28      2.55 o 
  -5   0   5        4.52        7.28      0.48 o 
  -4   0   5      955.79     1134.21     11.99 o 
  -3   0   5     1486.75     1754.57     23.04 o 
  -2   0   5      103.16      114.83      1.69 o 
  -1   0   5      195.56      180.43      1.94 o 
   0   0   5       23.89       29.12      0.48 o 
   1   0   5       85.24       90.08      1.17 o 
   2   0   5      679.42      660.83      6.75 o 
   3   0   5      397.75      367.92      4.15 o 
   4   0   5      142.10      141.72      2.29 o 
   5   0   5       46.11       38.64      1.37 o 
   6   0   5       54.45       49.98      1.80 o 
   7   0   5      132.87      131.76      4.49 o 
   8   0   5       64.98       52.31      2.58 o 
   9   0   5        0.27        0.07      0.78 o 
 -10   1   5       19.57       23.17      1.41 o 
  -9   1   5       76.18       81.28      1.94 o 
  -8   1   5      371.16      374.49      5.03 o 
  -7   1   5      649.47      694.77      8.06 o 
  -6   1   5        8.89        4.64      0.53 o 
  -5   1   5       67.43       61.35      0.67 o 
  -4   1   5      136.14      143.75      4.49 o 
  -3   1   5       14.15       11.85      0.46 o 
  -2   1   5       75.07       86.26      1.30 o 
  -1   1   5       70.92       83.45      0.68 o 
   0   1   5      399.39      398.77      5.81 o 
   1   1   5        1.81        0.37      0.24 o 
   2   1   5      286.88      313.27      5.67 o 
   3   1   5      105.41      115.04      1.76 o 
   4   1   5      212.80      209.09      3.87 o 
   5   1   5       20.86       20.47      1.27 o 
   6   1   5       66.95       68.11      2.24 o 
   7   1   5       17.06       17.55      1.80 o 
   8   1   5        1.78        2.55      1.17 o 
 -11   2   5        0.00       -0.14      0.59 o 
 -10   2   5       21.58       21.46      1.16 o 
  -9   2   5       77.03       79.02      1.75 o 
  -8   2   5       19.25       20.20      0.92 o 
  -7   2   5      160.12      154.77      2.10 o 
  -6   2   5        0.86        1.49      0.34 o 
  -5   2   5       38.19       42.91      0.86 o 
  -4   2   5      267.63      331.13     11.05 o 
  -3   2   5      333.13      378.21      7.38 o 
  -2   2   5      127.76      130.26      1.17 o 
  -1   2   5      117.44      124.67      1.34 o 
   0   2   5        1.12        0.09      0.17 o 
   1   2   5     1812.19     2141.76     20.87 o 
   2   2   5       12.18       17.49      0.69 o 
   3   2   5        7.23        7.15      0.60 o 
   4   2   5      193.32      187.70      2.23 o 
   5   2   5       26.17       27.66      1.00 o 
   6   2   5       25.94       26.26      2.75 o 
   7   2   5        6.47        4.98      0.70 o 
   8   2   5       27.68       27.43      1.05 o 
 -11   3   5        1.84        0.55      0.59 o 
 -10   3   5        3.62        3.74      0.83 o 
  -9   3   5       98.41       92.70      1.71 o 
  -8   3   5       51.79       55.14      1.12 o 
  -7   3   5      249.17      274.01      6.87 o 
  -6   3   5      262.46      267.60      3.06 o 
  -5   3   5       84.94      100.43      1.38 o 
  -4   3   5       32.68       34.17      0.44 o 
  -3   3   5        1.66       -0.41      1.72 o 
  -2   3   5       52.81       64.25      0.71 o 
  -1   3   5       41.32       47.21      0.66 o 
   0   3   5      162.08      151.63      1.22 o 
   1   3   5       39.49       39.24      0.96 o 
   2   3   5        4.51        3.04      0.40 o 
   3   3   5        5.21        5.80      1.04 o 
   4   3   5      218.92      212.15      2.63 o 
   5   3   5        0.94        2.19      0.69 o 
   6   3   5       44.10       40.68      2.77 o 
   7   3   5        4.42        7.39      1.11 o 
 -10   4   5       10.33       12.15      0.86 o 
  -9   4   5      112.92      117.10      2.49 o 
  -8   4   5        1.44        0.68      0.34 o 
  -7   4   5      252.97      249.64      2.57 o 
  -6   4   5        3.21        2.61      0.50 o 
  -5   4   5        3.82        3.72      0.27 o 
  -4   4   5        1.84        3.59      0.97 o 
  -3   4   5       31.79       34.50      1.66 o 
  -2   4   5      316.39      336.68      4.28 o 
  -1   4   5        2.80        4.35      0.27 o 
   0   4   5       50.16       58.10      0.74 o 
   1   4   5      326.74      369.12      4.85 o 
   2   4   5      186.99      193.09      3.03 o 
   3   4   5       10.82        8.95      0.68 o 
   4   4   5        2.94        3.28      0.64 o 
   5   4   5        3.20        2.48      0.88 o 
   6   4   5        5.62        3.39      0.79 o 
 -10   5   5        0.00        0.08      0.36 o 
  -9   5   5       63.84       74.00      1.31 o 
  -8   5   5       44.74       46.82      1.08 o 
  -7   5   5        6.83        6.71      0.53 o 
  -6   5   5       76.79       83.63      3.45 o 
  -5   5   5        2.16        2.48      1.24 o 
  -4   5   5       76.90       83.77      2.76 o 
  -3   5   5       14.20       12.69      1.38 o 
  -2   5   5        8.01        6.55      0.92 o 
  -1   5   5      355.30      391.62      6.09 o 
   0   5   5     1070.00     1161.04     10.95 o 
   1   5   5      417.16      422.41      6.66 o 
   2   5   5        5.43       10.39      0.79 o 
   3   5   5        2.54        1.09      0.49 o 
   4   5   5        0.03       -0.19      0.48 o 
   5   5   5        0.88        0.68      0.53 o 
 -10   6   5        0.85        0.79      0.33 o 
  -9   6   5       60.62       55.45      0.89 o 
  -8   6   5       43.35       33.88      4.00 o 
  -7   6   5      105.73      101.02      4.28 o 
  -6   6   5        2.81        2.21      1.38 o 
  -5   6   5        5.30        4.00      1.52 o 
  -4   6   5      114.66      125.60      4.28 o 
  -3   6   5      623.75      703.01     13.40 o 
  -2   6   5       73.40       71.59      2.10 o 
  -1   6   5       34.68       34.90      0.66 o 
   0   6   5        0.27        0.41      0.35 o 
   1   6   5       41.71       49.20      1.27 o 
   2   6   5       20.55       25.71      0.80 o 
   3   6   5       25.05       24.62      1.06 o 
   4   6   5        5.56        5.46      0.69 o 
  -9   7   5        0.10       -0.41      1.38 o 
  -8   7   5        2.17        0.28      1.24 o 
  -7   7   5        0.19       -0.55      1.38 o 
  -6   7   5        4.49        4.97      1.79 o 
  -5   7   5        0.21        0.28      1.24 o 
  -4   7   5        0.65        0.28      1.52 o 
  -3   7   5       16.36       14.21      2.48 o 
  -2   7   5       89.59      101.71      3.59 o 
  -1   7   5       52.14       58.19      1.67 o 
   0   7   5        9.76        6.67      0.40 o 
   1   7   5        9.79        8.65      0.67 o 
   2   7   5        1.88        1.42      0.46 o 
   3   7   5        1.91        1.64      0.52 o 
  -8   8   5        0.06        0.69      1.52 o 
  -7   8   5        3.76        2.07      1.66 o 
  -6   8   5        2.70        3.86      1.93 o 
  -5   8   5        3.58        3.31      2.35 o 
  -4   8   5       11.18       10.35      2.07 o 
  -3   8   5      108.53      110.13      5.24 o 
  -2   8   5        2.37        4.14      1.52 o 
  -1   8   5        0.00       -0.25      0.26 o 
   0   8   5        2.67        2.98      0.48 o 
   1   8   5        0.08        0.28      0.24 o 
   2   8   5       19.90       20.25      1.13 o 
  -7   9   5        2.68        4.14      2.07 o 
  -6   9   5        0.00        0.41      1.38 o 
  -5   9   5        3.33        3.04      1.66 o 
  -3   9   5        0.87        0.28      1.10 o 
  -2   9   5        0.11       -0.69      1.24 o 
  -1   9   5        0.76        3.04      1.38 o 
   0   9   5        3.61        3.73      0.83 o 
   1 -11   6        3.49        2.93      0.64 o 
   2 -11   6        0.64        0.22      0.45 o 
   3 -11   6        0.30        0.34      0.41 o 
   4 -11   6        7.71        5.52      1.10 o 
  -2 -10   6        3.04        1.63      0.92 o 
  -1 -10   6       15.01       14.88      0.91 o 
   0 -10   6        4.74        5.61      0.81 o 
   1 -10   6        1.34        0.92      0.56 o 
   2 -10   6        1.03        0.32      0.45 o 
   3 -10   6        5.98        6.21      1.24 o 
   4 -10   6        6.08        4.97      1.10 o 
   5 -10   6        0.00       -0.14      0.55 o 
   6 -10   6        0.41        0.19      0.63 o 
  -4  -9   6       12.57       12.83      2.07 o 
  -3  -9   6       88.56       92.05      3.02 o 
  -2  -9   6      222.14      212.51      8.41 o 
  -1  -9   6       25.58       25.45      1.22 o 
   0  -9   6       15.42       13.85      0.90 o 
   1  -9   6        3.39        2.11      0.87 o 
   2  -9   6        0.80        1.24      1.24 o 
   3  -9   6       72.57       78.38      2.62 o 
   4  -9   6        0.65        0.97      0.83 o 
   5  -9   6       25.41       31.07      1.31 o 
   6  -9   6       13.50       15.24      1.66 o 
   7  -9   6        2.49        1.14      0.66 o 
  -5  -8   6        3.40        3.59      1.66 o 
  -4  -8   6       28.08       28.29      2.62 o 
  -3  -8   6        4.44        4.69      2.35 o 
  -2  -8   6       79.99       77.66      2.74 o 
  -1  -8   6       12.31       12.31      1.11 o 
   0  -8   6        0.20        0.50      0.35 o 
   1  -8   6       49.00       51.47      2.21 o 
   2  -8   6        4.48        3.86      1.10 o 
   3  -8   6        4.38        4.69      1.52 o 
   4  -8   6        5.53        5.12      0.89 o 
   5  -8   6        1.92        1.72      0.68 o 
   6  -8   6       57.98       60.61      1.94 o 
   7  -8   6       36.51       35.89      1.98 o 
   8  -8   6        7.37        5.60      0.96 o 
  -6  -7   6        7.59        8.69      2.07 o 
  -5  -7   6        0.03        0.41      1.24 o 
  -4  -7   6       33.81       34.91      2.76 o 
  -3  -7   6       20.73       15.04      1.93 o 
  -2  -7   6        4.32        3.21      0.26 o 
  -1  -7   6       62.25       61.72      1.62 o 
   0  -7   6       14.50       16.28      1.52 o 
   1  -7   6        0.40        0.69      0.83 o 
   2  -7   6        6.18        7.73      1.24 o 
   3  -7   6       17.22       18.98      1.02 o 
   4  -7   6       10.27       11.37      0.92 o 
   5  -7   6        3.27        3.47      0.78 o 
   6  -7   6        0.10        0.14      0.59 o 
   7  -7   6        0.14        0.42      0.63 o 
   8  -7   6        1.79        1.16      0.92 o 
   9  -7   6       16.22       15.82      1.45 o 
  -7  -6   6       14.17       14.90      2.21 o 
  -6  -6   6       16.90       19.46      2.35 o 
  -5  -6   6      100.53      107.65      4.55 o 
  -4  -6   6      138.31      138.16      4.28 o 
  -3  -6   6       64.70       70.38      2.62 o 
  -2  -6   6       14.74       17.54      1.12 o 
  -1  -6   6      228.30      232.16      4.83 o 
   0  -6   6       39.30       43.19      2.07 o 
   1  -6   6       10.22        9.38      1.24 o 
   2  -6   6        0.03       -0.41      0.49 o 
   3  -6   6        5.49        5.48      0.89 o 
   4  -6   6       13.59       16.20      1.19 o 
   5  -6   6       15.36       14.68      1.38 o 
   6  -6   6       19.45       19.61      1.48 o 
   7  -6   6        7.65        5.15      0.98 o 
   8  -6   6        1.14        1.59      0.88 o 
   9  -6   6        3.87        3.25      1.12 o 
  -8  -5   6        8.28       10.49      2.07 o 
  -7  -5   6        3.63        1.66      1.38 o 
  -6  -5   6      180.71      170.47      5.66 o 
  -5  -5   6        2.28        0.55      1.24 o 
  -4  -5   6       35.97       35.19      2.07 o 
  -3  -5   6       33.18       32.98      1.79 o 
  -2  -5   6       36.88       35.35      1.31 o 
  -1  -5   6      113.09      133.47      3.04 o 
   0  -5   6       27.64       19.32      1.38 o 
   1  -5   6      137.94      141.32      2.39 o 
   2  -5   6       45.71       48.49      2.42 o 
   3  -5   6      143.33      154.96      2.73 o 
   4  -5   6       49.62       58.50      1.51 o 
   5  -5   6       11.64       12.22      1.02 o 
   6  -5   6       22.46       23.36      1.36 o 
   7  -5   6        1.19        1.56      0.83 o 
   8  -5   6       11.78       10.69      1.31 o 
   9  -5   6        3.72        4.55      1.27 o 
  -9  -4   6        2.87        1.17      1.59 o 
  -8  -4   6        1.35        0.18      0.62 o 
  -7  -4   6        2.94        2.35      1.52 o 
  -6  -4   6       18.70       20.56      2.35 o 
  -5  -4   6      196.75      195.19      4.69 o 
  -4  -4   6       23.76       28.98      1.79 o 
  -3  -4   6     1111.15     1273.88     22.42 o 
  -2  -4   6      238.99       15.88      0.83 o 
  -1  -4   6       21.76       16.97      1.24 o 
   0  -4   6      144.10      156.95      2.52 o 
   1  -4   6     2365.76     2733.85     37.69 o 
   2  -4   6     7857.46     9125.66    156.04 o 
   3  -4   6      211.95      214.28      3.80 o 
   4  -4   6       10.00        8.30      0.88 o 
   5  -4   6       83.33       83.95      1.90 o 
   6  -4   6       45.52       45.04      1.66 o 
   7  -4   6       13.82       11.32      1.48 o 
   8  -4   6        1.49        1.39      1.02 o 
   9  -4   6       12.61       10.41      1.66 o 
  -9  -3   6       10.95        8.99      1.04 o 
  -8  -3   6       32.88       31.75      1.27 o 
  -7  -3   6       32.40       20.28     13.32 o 
  -6  -3   6       92.77       88.19      2.90 o 
  -5  -3   6       36.19       33.39      1.79 o 
  -4  -3   6       32.70       31.74      1.79 o 
  -3  -3   6       58.92       63.48      1.93 o 
  -2  -3   6      214.72      243.63     10.36 o 
  -1  -3   6        0.90        1.79      0.69 o 
   0  -3   6     1441.16     1587.79     21.50 o 
   1  -3   6      664.51      686.64      8.21 o 
   2  -3   6        8.27        6.24      1.10 o 
   3  -3   6       84.24       93.11      1.80 o 
   4  -3   6      215.72      221.85      5.87 o 
   5  -3   6        9.72        9.34      1.17 o 
   6  -3   6       71.24       71.26      2.97 o 
   7  -3   6        5.71        6.82      1.22 o 
   8  -3   6       12.08       14.43      1.96 o 
   9  -3   6       22.78       24.95      2.52 o 
 -10  -2   6       13.78       19.62      2.21 o 
  -9  -2   6        4.63        4.92      1.12 o 
  -8  -2   6       61.61       59.43      1.58 o 
  -7  -2   6      134.05      134.58      4.42 o 
  -6  -2   6      113.99      111.36      4.49 o 
  -5  -2   6       74.32       83.14      0.99 o 
  -4  -2   6      338.06      410.73     23.07 o 
  -3  -2   6       13.95       14.07      1.10 o 
  -2  -2   6      218.99      206.38      2.02 o 
  -1  -2   6       11.35       10.59      0.43 o 
   0  -2   6      340.66      328.28      3.61 o 
   1  -2   6      219.64      198.66      2.49 o 
   2  -2   6      565.57      582.64      7.67 o 
   3  -2   6       14.23       17.74      0.88 o 
   4  -2   6       42.43       43.01      1.31 o 
   5  -2   6       76.59       82.21      1.90 o 
   6  -2   6       16.40       15.71      1.27 o 
   7  -2   6       37.73       40.13      1.90 o 
   8  -2   6        5.02        4.24      1.41 o 
   9  -2   6       13.06       12.14      1.95 o 
 -10  -1   6        6.54        5.95      1.22 o 
  -9  -1   6       24.27       26.57      1.55 o 
  -8  -1   6       13.38       12.46      1.12 o 
  -7  -1   6      294.16      284.26      7.52 o 
  -6  -1   6       29.45       25.84      0.71 o 
  -5  -1   6      181.89      193.16      2.26 o 
  -4  -1   6      183.95      182.09      2.97 o 
  -3  -1   6       92.49       76.45      1.14 o 
  -2  -1   6        3.88        3.97      0.35 o 
  -1  -1   6       63.93       54.93      1.10 o 
   0  -1   6        3.06        4.27      0.43 o 
   1  -1   6      305.68      266.38      2.78 o 
   2  -1   6        4.80        6.16      0.59 o 
   3  -1   6      597.45      584.34     10.44 o 
   4  -1   6        1.71        3.02      0.73 o 
   5  -1   6        1.41        0.90      0.68 o 
   6  -1   6        8.23        8.01      1.17 o 
   7  -1   6       27.53       23.89      1.80 o 
   8  -1   6      126.03      128.18      4.35 o 
   9  -1   6        0.30        0.77      1.12 o 
 -10   0   6        0.53       -0.77      0.86 o 
  -9   0   6       27.57       23.02      1.59 o 
  -8   0   6      454.19      476.45      6.94 o 
  -7   0   6      173.37      158.88      3.61 o 
  -6   0   6        5.10        6.45      0.69 o 
  -5   0   6       37.71       38.30      0.88 o 
  -4   0   6       46.69       45.59      0.92 o 
  -3   0   6      163.92      183.63      2.08 o 
  -2   0   6      560.84      642.20      5.79 o 
  -1   0   6        2.76        3.85      0.39 o 
   0   0   6      117.09      110.92      1.06 o 
   1   0   6       21.41       23.61      0.46 o 
   2   0   6       42.19       31.45      0.90 o 
   3   0   6       52.98       49.41      1.27 o 
   4   0   6       76.52       84.60      1.76 o 
   5   0   6       75.23       70.80      1.76 o 
   6   0   6       42.11       41.54      1.85 o 
   7   0   6      164.98      169.98      3.95 o 
   8   0   6       20.75       17.99      1.80 o 
 -10   1   6        7.17       11.07      1.10 o 
  -9   1   6        4.67        6.89      0.92 o 
  -8   1   6        8.25       10.58      0.71 o 
  -7   1   6      493.07      485.99     14.41 o 
  -6   1   6       76.93       85.61      3.11 o 
  -5   1   6        8.15       10.91      0.69 o 
  -4   1   6       73.67       71.08      1.07 o 
  -3   1   6      148.05      178.15      1.28 o 
  -2   1   6       16.10       20.50      0.41 o 
  -1   1   6      571.57      630.88      6.53 o 
   0   1   6      157.77      159.00      1.94 o 
   1   1   6      166.40      184.87      1.69 o 
   2   1   6       80.12       81.01      1.16 o 
   3   1   6      229.41      227.32      2.83 o 
   4   1   6        0.71       -0.29      0.56 o 
   5   1   6      217.58      225.36      3.71 o 
   6   1   6      279.08      262.78      4.93 o 
   7   1   6      120.24      115.65      3.32 o 
   8   1   6        0.44        0.14      0.88 o 
 -10   2   6        0.73        1.18      0.63 o 
  -9   2   6      135.48      151.00      7.29 o 
  -8   2   6       19.93       19.94      0.74 o 
  -7   2   6       22.09       22.64      0.64 o 
  -6   2   6       54.84       61.14      2.14 o 
  -5   2   6        6.98        8.18      0.69 o 
  -4   2   6      746.99      772.52     11.74 o 
  -3   2   6        3.51        2.10      0.21 o 
  -2   2   6       13.96       15.59      0.68 o 
  -1   2   6     2832.94     3293.26     42.50 o 
   0   2   6       44.96       59.08      0.81 o 
   1   2   6       33.79       35.03      0.95 o 
   2   2   6      268.66      279.43      2.57 o 
   3   2   6        8.57        8.89      0.66 o 
   4   2   6       16.54       13.19      2.75 o 
   5   2   6       17.14       16.54      1.19 o 
   6   2   6       13.97       12.97      1.30 o 
   7   2   6        1.15        1.48      0.81 o 
 -10   3   6        1.89        1.87      0.52 o 
  -9   3   6        0.13       -0.26      0.55 o 
  -8   3   6        7.43        7.84      0.60 o 
  -7   3   6      231.10      218.81     10.63 o 
  -6   3   6       71.74       76.92      4.28 o 
  -5   3   6       30.89       30.96      1.17 o 
  -4   3   6       93.78       89.34      1.26 o 
  -3   3   6      385.15      440.78      3.59 o 
  -2   3   6        0.41        0.11      0.17 o 
  -1   3   6      200.13      189.93      2.58 o 
   0   3   6       47.37       49.96      0.60 o 
   1   3   6      127.00      122.22      1.40 o 
   2   3   6        0.02       -0.17      0.34 o 
   3   3   6        6.09        5.46      0.67 o 
   4   3   6       17.41       19.63      0.95 o 
   5   3   6        1.08        0.77      0.61 o 
   6   3   6      159.51      160.36      8.98 o 
   7   3   6        0.19        0.51      0.67 o 
 -10   4   6        3.49        3.02      0.60 o 
  -9   4   6        2.84        2.61      0.41 o 
  -8   4   6        1.80        0.35      0.48 o 
  -7   4   6      150.19      162.75      7.45 o 
  -6   4   6      209.68      219.50      2.85 o 
  -5   4   6       28.66       33.67      2.07 o 
  -4   4   6       16.84       15.87      1.38 o 
  -3   4   6       15.87       15.44      0.92 o 
  -2   4   6       34.22       31.12      0.37 o 
  -1   4   6        7.49        7.32      0.38 o 
   0   4   6        1.04        0.97      0.34 o 
   1   4   6        3.32        9.00      5.57 o 
   2   4   6      105.68       99.81      1.58 o 
   3   4   6      118.28      104.42      1.63 o 
   4   4   6       14.46       16.25      1.11 o 
   5   4   6       26.57       32.86      1.69 o 
   6   4   6        0.22        0.12      0.53 o 
 -10   5   6        6.32        6.41      0.51 o 
  -9   5   6       14.09       12.56      0.90 o 
  -8   5   6       42.63       46.14      3.38 o 
  -7   5   6       77.81       77.87      1.18 o 
  -6   5   6       28.71       24.98      2.21 o 
  -5   5   6        0.29       -0.14      0.83 o 
  -4   5   6       31.30       34.36      2.21 o 
  -3   5   6      234.30      250.89      6.01 o 
  -2   5   6       21.51       17.29      2.48 o 
  -1   5   6       93.49       96.28      1.07 o 
   0   5   6        0.42        0.00      0.26 o 
   1   5   6        2.51        3.37      0.52 o 
   2   5   6      117.23      127.48      1.86 o 
   3   5   6        2.13        3.40      0.64 o 
   4   5   6       45.87       48.78      2.00 o 
   5   5   6       25.13       29.20      2.04 o 
 -10   6   6        0.78        1.52      1.52 o 
  -9   6   6        8.99        6.90      1.93 o 
  -8   6   6       12.58       13.11      2.07 o 
  -7   6   6        0.29       -0.69      1.24 o 
  -6   6   6      150.17      156.10      4.69 o 
  -5   6   6       35.42       27.18      2.35 o 
  -4   6   6      527.23      584.85     12.43 o 
  -3   6   6      481.52      505.10     10.91 o 
  -2   6   6      330.29      362.00      5.56 o 
  -1   6   6        0.35        0.40      0.19 o 
   0   6   6        9.45        8.23      0.53 o 
   1   6   6        0.15        0.17      0.34 o 
   2   6   6        0.70       -0.13      0.42 o 
   3   6   6        3.25        2.62      0.69 o 
   4   6   6        2.98        5.15      0.89 o 
  -9   7   6        3.54        3.17      1.79 o 
  -8   7   6        2.47        1.10      1.52 o 
  -7   7   6       18.42       23.46      2.48 o 
  -6   7   6       54.52       61.82      3.45 o 
  -5   7   6        1.65       -0.14      1.10 o 
  -4   7   6        0.68        0.14      1.10 o 
  -3   7   6       22.67       23.87      2.48 o 
  -2   7   6        9.28        8.65      1.31 o 
  -1   7   6        1.62        1.23      0.26 o 
   0   7   6        0.64        0.59      0.26 o 
   1   7   6        1.41        1.63      0.44 o 
   2   7   6        5.39        6.78      0.61 o 
   3   7   6        4.05        6.16      0.67 o 
  -8   8   6        0.03        0.00      1.10 o 
  -7   8   6       15.62       18.35      2.62 o 
  -6   8   6        0.92        3.45      2.48 o 
  -5   8   6        6.14        6.07      1.93 o 
  -4   8   6       59.40       60.17      3.31 o 
  -3   8   6        4.18        3.04      1.52 o 
  -2   8   6        0.00        0.00      0.83 o 
  -1   8   6        0.16        0.13      0.26 o 
   0   8   6       28.04       38.43      2.39 o 
   1   8   6        1.81        3.44      0.44 o 
  -6   9   6        4.82        4.00      1.93 o 
  -5   9   6        0.85        1.38      1.52 o 
  -4   9   6        5.73        4.97      1.79 o 
  -3   9   6        3.73        3.59      1.79 o 
  -2   9   6        5.01        6.35      1.93 o 
   1 -11   7        0.56        0.87      0.55 o 
   2 -11   7        0.08        0.14      0.40 o 
   3 -11   7        0.32       -0.28      1.10 o 
  -2 -10   7       29.60       32.12      2.04 o 
  -1 -10   7       23.37       22.48      1.82 o 
   0 -10   7        0.02       -0.17      0.43 o 
   1 -10   7       15.02       14.78      1.37 o 
   2 -10   7        9.58        7.04      1.17 o 
   3 -10   7       16.68       14.35      2.21 o 
   4 -10   7       30.02       33.39      2.07 o 
   5 -10   7        8.86        6.21      1.24 o 
   6 -10   7        0.08       -0.53      0.63 o 
  -4  -9   7       17.26       18.84      1.85 o 
  -3  -9   7      104.97      108.27      3.71 o 
  -2  -9   7       29.87       27.05      1.40 o 
  -1  -9   7       42.50       42.79      2.05 o 
   0  -9   7       27.99       27.02      2.48 o 
   1  -9   7        1.91        1.40      0.59 o 
   2  -9   7       26.03       26.36      1.93 o 
   3  -9   7        4.89        5.66      1.79 o 
   4  -9   7        0.45        0.13      0.62 o 
   5  -9   7        0.02        0.28      0.59 o 
   6  -9   7        7.52        8.72      1.17 o 
   7  -9   7        0.12        0.57      0.66 o 
  -5  -8   7        6.04        4.69      1.79 o 
  -4  -8   7       76.69       80.32      4.00 o 
  -3  -8   7       37.47       35.09      2.00 o 
  -2  -8   7       77.31       75.78      4.48 o 
  -1  -8   7       11.03        8.55      0.59 o 
   0  -8   7       34.83       33.21      2.97 o 
   1  -8   7        1.68        1.79      1.10 o 
   2  -8   7        2.91        2.62      1.10 o 
   3  -8   7        2.82        2.98      0.78 o 
   4  -8   7        0.50        0.47      0.66 o 
   5  -8   7       33.06       37.24      1.71 o 
   6  -8   7        0.71        0.88      0.81 o 
   7  -8   7        1.86        0.67      1.31 o 
   8  -8   7        2.88        2.23      1.06 o 
  -6  -7   7        0.26        0.69      1.38 o 
  -5  -7   7       29.06       29.81      2.76 o 
  -4  -7   7        8.19        6.49      1.93 o 
  -3  -7   7       15.37       15.53      1.41 o 
  -2  -7   7        4.95        5.38      1.02 o 
  -1  -7   7        9.13        8.33      0.50 o 
   0  -7   7       77.84       86.94      3.04 o 
   1  -7   7       18.46       22.49      2.48 o 
   2  -7   7       70.91       78.82      1.90 o 
   3  -7   7        0.43        0.49      0.97 o 
   4  -7   7       24.71       28.95      1.41 o 
   5  -7   7       58.46       59.16      1.85 o 
   6  -7   7       15.91       14.54      1.26 o 
   7  -7   7        2.13        1.75      0.83 o 
   8  -7   7        2.53        2.95      1.02 o 
  -7  -6   7        4.18        3.73      1.79 o 
  -6  -6   7        0.08        0.41      1.38 o 
  -5  -6   7        6.60        5.80      2.07 o 
  -4  -6   7       83.93       83.36      3.45 o 
  -3  -6   7        0.01        0.34      0.68 o 
  -2  -6   7        3.38        3.45      0.88 o 
  -1  -6   7       13.44       12.56      1.52 o 
   0  -6   7        0.09        0.00      0.69 o 
   1  -6   7      149.09      156.11      3.86 o 
   2  -6   7       34.01       38.65      1.56 o 
   3  -6   7        0.12        0.32      0.63 o 
   4  -6   7       41.85       43.31      1.86 o 
   5  -6   7       42.54       42.86      1.65 o 
   6  -6   7        2.05        1.60      0.83 o 
   7  -6   7        3.60        3.67      1.02 o 
   8  -6   7       16.57       16.57      1.51 o 
  -8  -5   7        3.04        4.55      1.79 o 
  -7  -5   7        5.38        2.90      1.66 o 
  -6  -5   7       24.10       24.15      2.62 o 
  -5  -5   7       60.63       67.90      3.31 o 
  -4  -5   7        4.66        5.38      1.38 o 
  -3  -5   7       21.92       20.42      1.79 o 
  -2  -5   7       20.55       16.32      4.28 o 
  -1  -5   7       94.45      100.34      2.76 o 
   0  -5   7       33.32       40.02      1.93 o 
   1  -5   7       27.28       29.88      2.14 o 
   2  -5   7      114.69      101.38      2.73 o 
   3  -5   7       25.21       24.06      1.51 o 
   4  -5   7       42.55       45.61      2.28 o 
   5  -5   7        0.00        0.28      0.59 o 
   6  -5   7       46.85       54.57      1.85 o 
   7  -5   7        9.17        8.97      1.22 o 
   8  -5   7       10.12        9.95      1.46 o 
   9  -5   7       10.45        8.93      1.66 o 
  -9  -4   7        0.57        1.38      1.52 o 
  -8  -4   7       14.43       15.45      2.07 o 
  -7  -4   7      218.65      214.92      5.94 o 
  -6  -4   7      171.13      167.29      5.11 o 
  -5  -4   7        6.49        6.90      1.52 o 
  -4  -4   7       50.09       49.82      2.21 o 
  -3  -4   7       31.62       25.53      1.79 o 
  -2  -4   7        4.64        5.79      0.27 o 
  -1  -4   7       45.81       44.57      1.79 o 
   0  -4   7       54.35       61.49      1.76 o 
   1  -4   7     2149.19     2588.06     36.37 o 
   2  -4   7     2819.53     3316.16     69.18 o 
   3  -4   7      169.43      183.04      3.22 o 
   4  -4   7       13.24       10.26      0.98 o 
   5  -4   7       29.77       29.70      1.41 o 
   6  -4   7      110.67      117.04      3.04 o 
   7  -4   7       58.81       61.44      2.24 o 
   8  -4   7       17.94       18.49      1.80 o 
   9  -4   7        5.96        4.92      1.81 o 
  -9  -3   7        7.40        6.35      1.79 o 
  -8  -3   7        2.43        0.55      1.10 o 
  -7  -3   7       61.95       66.38      3.17 o 
  -6  -3   7       14.78       12.83      1.79 o 
  -5  -3   7       81.19       84.46      2.62 o 
  -4  -3   7      376.90      397.35      8.01 o 
  -3  -3   7       55.21       56.37      2.69 o 
  -2  -3   7       39.41       35.29      0.63 o 
  -1  -3   7       41.60       41.12      2.21 o 
   0  -3   7     1010.67     1114.06     17.16 o 
   1  -3   7      583.23      583.82      7.71 o 
   2  -3   7      168.95      182.66      3.17 o 
   3  -3   7       10.11        9.43      0.88 o 
   4  -3   7        1.29        2.66      0.73 o 
   5  -3   7        0.88        1.15      0.73 o 
   6  -3   7        6.93        6.44      1.12 o 
   7  -3   7        0.06        0.00      0.68 o 
   8  -3   7        4.67        5.04      1.46 o 
   9  -3   7       11.78       10.83      1.95 o 
  -9  -2   7        2.11        0.76      0.34 o 
  -8  -2   7       24.96       20.18      1.72 o 
  -7  -2   7      200.81      192.96      8.21 o 
  -6  -2   7        9.05        8.56      0.50 o 
  -5  -2   7       11.65       11.67      1.24 o 
  -4  -2   7       65.07       63.35      2.07 o 
  -3  -2   7       39.87       41.87      0.72 o 
  -2  -2   7      250.07      233.49      2.49 o 
  -1  -2   7      325.00      322.49      5.00 o 
   0  -2   7        1.94        3.02      0.69 o 
   1  -2   7        8.40        8.63      0.73 o 
   2  -2   7       67.76       58.25      1.31 o 
   3  -2   7       21.58       18.16      1.24 o 
   4  -2   7       18.68       16.88      1.17 o 
   5  -2   7       85.74       95.11      3.24 o 
   6  -2   7       86.43       88.36      2.39 o 
   7  -2   7       13.22       13.40      1.61 o 
   8  -2   7        0.08        0.21      1.02 o 
 -10  -1   7        7.77        9.50      0.97 o 
  -9  -1   7       39.58       36.04      5.17 o 
  -8  -1   7        3.53        3.21      1.23 o 
  -7  -1   7       16.12       12.86      0.85 o 
  -6  -1   7      120.23      122.71      1.68 o 
  -5  -1   7      230.78      257.89      5.11 o 
  -4  -1   7       48.10       50.11      1.86 o 
  -3  -1   7       41.26       39.23      0.60 o 
  -2  -1   7      131.87      118.83      1.51 o 
  -1  -1   7       74.25       72.19      0.96 o 
   0  -1   7      263.68      269.30      4.39 o 
   1  -1   7        8.26        9.55      1.24 o 
   2  -1   7        7.73        5.77      0.59 o 
   3  -1   7      274.72      267.27      5.80 o 
   4  -1   7        6.33        5.62      0.99 o 
   5  -1   7        7.34        8.61      1.02 o 
   6  -1   7        0.02        0.00      0.59 o 
   7  -1   7        3.86        3.24      1.27 o 
   8  -1   7        2.01        2.86      1.41 o 
 -10   0   7        0.87        1.00      0.45 o 
  -9   0   7        0.67        0.34      0.35 o 
  -8   0   7       62.63       63.09      6.97 o 
  -7   0   7       31.87       25.89      1.30 o 
  -6   0   7        0.04       -0.55      0.49 o 
  -5   0   7       88.32       89.85      2.55 o 
  -4   0   7      243.06      286.87      5.87 o 
  -3   0   7      597.41      696.62      9.31 o 
  -2   0   7        2.15        3.85      0.39 o 
  -1   0   7        1.47        1.79      0.34 o 
   0   0   7      152.30      168.82      1.90 o 
   1   0   7        7.56        7.12      0.48 o 
   2   0   7        2.65        5.24      0.59 o 
   3   0   7      355.73      355.64      6.91 o 
   4   0   7        8.47        9.50      0.92 o 
   5   0   7       29.11       26.79      2.28 o 
   6   0   7       21.58       22.75      2.35 o 
   7   0   7       11.05       14.44      1.90 o 
   8   0   7        6.42        5.95      1.45 o 
 -10   1   7        0.00       -0.15      0.42 o 
  -9   1   7       15.79       10.15      1.90 o 
  -8   1   7        3.13        3.32      0.83 o 
  -7   1   7      413.04      425.12     13.12 o 
  -6   1   7       22.18       21.93      0.83 o 
  -5   1   7        0.10        0.06      0.33 o 
  -4   1   7        2.61        3.49      0.37 o 
  -3   1   7      121.41      141.80      1.39 o 
  -2   1   7     1236.77     1460.49     11.53 o 
  -1   1   7       31.82       28.18      1.44 o 
   0   1   7      426.26      415.44      4.69 o 
   1   1   7      446.65      461.91      5.39 o 
   2   1   7       78.70       75.44      1.18 o 
   3   1   7       45.21       46.38      1.27 o 
   4   1   7       13.49       13.39      0.70 o 
   5   1   7      241.68      252.39      4.34 o 
   6   1   7      300.75      299.30      5.66 o 
   7   1   7       81.98       85.20      2.88 o 
 -10   2   7       14.04       16.32      0.64 o 
  -9   2   7       11.56       12.60      1.06 o 
  -8   2   7        1.18        0.99      0.76 o 
  -7   2   7        0.26       -0.28      0.49 o 
  -6   2   7      385.55      405.89      4.83 o 
  -5   2   7        0.58        1.54      0.30 o 
  -4   2   7       54.15       69.04      1.65 o 
  -3   2   7       14.33       21.59      0.58 o 
  -2   2   7        5.03        4.85      0.32 o 
  -1   2   7       15.21       11.69      0.49 o 
   0   2   7      142.38      135.27      1.45 o 
   1   2   7        2.40        1.48      0.40 o 
   2   2   7        1.79        1.88      0.44 o 
   3   2   7      139.03      141.42      1.90 o 
   4   2   7       18.20       19.19      1.00 o 
   5   2   7        0.20       -0.27      0.61 o 
   6   2   7       24.84       24.53      2.68 o 
   7   2   7       15.09       16.08      3.17 o 
 -10   3   7        0.21        0.11      0.33 o 
  -9   3   7        1.79        1.99      0.81 o 
  -8   3   7        2.80        3.52      0.50 o 
  -7   3   7       77.08       79.59      3.93 o 
  -6   3   7       81.40       87.75      1.53 o 
  -5   3   7      435.74      459.99      6.59 o 
  -4   3   7        2.14        4.30      0.29 o 
  -3   3   7       42.52       33.78      0.61 o 
  -2   3   7       50.95       50.86      0.72 o 
  -1   3   7      137.74      137.32      1.51 o 
   0   3   7       76.78       83.48      1.13 o 
   1   3   7      134.78      126.95      1.79 o 
   2   3   7       20.01       15.68      0.98 o 
   3   3   7      100.80       96.45      1.60 o 
   4   3   7       14.47       14.25      0.92 o 
   5   3   7       45.08       48.20      1.51 o 
   6   3   7       11.02       13.70      1.22 o 
 -10   4   7       22.33       23.40      1.02 o 
  -9   4   7        0.11        0.24      0.48 o 
  -8   4   7       31.99       36.25      1.10 o 
  -7   4   7      470.25      447.40      5.52 o 
  -6   4   7       14.26        9.42      0.50 o 
  -5   4   7       99.65      112.62      3.31 o 
  -4   4   7       39.72       37.81      1.93 o 
  -3   4   7       10.42       11.50      1.02 o 
  -2   4   7        0.49        0.62      0.19 o 
  -1   4   7      167.14      170.06      3.17 o 
   0   4   7        4.61        4.69      0.46 o 
   1   4   7        0.02       -0.25      0.37 o 
   2   4   7      260.22      270.97      6.09 o 
   3   4   7        9.13        7.75      0.79 o 
   4   4   7       16.43       13.90      1.03 o 
   5   4   7       21.05       22.24      1.17 o 
 -10   5   7        2.10        2.36      0.40 o 
  -9   5   7        0.39        0.55      0.39 o 
  -8   5   7        0.65        0.02      0.28 o 
  -7   5   7        0.95        0.55      1.24 o 
  -6   5   7       19.71       24.42      2.35 o 
  -5   5   7        3.39        3.31      1.38 o 
  -4   5   7      425.01      469.98      9.94 o 
  -3   5   7       70.17       58.57      4.49 o 
  -2   5   7        4.20        1.54      1.02 o 
  -1   5   7       51.74       51.81      1.36 o 
   0   5   7      353.44      367.79      3.39 o 
   1   5   7      321.77      305.77      4.25 o 
   2   5   7      212.14      187.49      3.20 o 
   3   5   7        6.59        7.21      0.85 o 
   4   5   7        2.32        1.97      0.64 o 
  -9   6   7        0.76        0.83      1.38 o 
  -8   6   7        7.65       10.76      1.93 o 
  -7   6   7       45.70       45.95      2.90 o 
  -6   6   7       12.33       13.80      2.07 o 
  -5   6   7        0.13       -1.10      1.24 o 
  -4   6   7      124.94      129.05      4.28 o 
  -3   6   7      241.29      263.58      4.78 o 
  -2   6   7        0.95       -0.84      0.92 o 
  -1   6   7        9.28       10.00      0.37 o 
   0   6   7       88.61       84.62      2.45 o 
   1   6   7       84.15       80.21      1.42 o 
   2   6   7       39.62       42.10      1.09 o 
   3   6   7        0.65        0.34      0.45 o 
  -8   7   7        3.34        3.45      1.93 o 
  -7   7   7        0.93        2.07      1.66 o 
  -6   7   7        3.32        4.00      1.79 o 
  -5   7   7       86.53       87.49      3.73 o 
  -4   7   7        0.89        0.55      1.38 o 
  -3   7   7        2.99        4.83      1.79 o 
  -2   7   7        0.03       -0.27      0.83 o 
  -1   7   7       23.14       22.04      2.06 o 
   0   7   7        5.40        6.17      0.72 o 
   1   7   7        1.55        1.55      0.46 o 
   2   7   7        0.00        0.45      0.62 o 
  -7   8   7        1.66        1.93      1.79 o 
  -6   8   7        0.35        0.97      1.38 o 
  -5   8   7        0.01        0.55      1.24 o 
  -4   8   7        5.92        5.66      1.79 o 
  -3   8   7        4.37        4.69      1.79 o 
  -2   8   7       20.69       27.05      2.48 o 
  -1   8   7        4.19        5.98      1.36 o 
   0   8   7        4.57        3.00      3.45 o 
  -2 -10   8        0.02        0.36      1.09 o 
  -1 -10   8        3.83        4.21      1.31 o 
   0 -10   8        9.33        7.88      0.63 o 
   1 -10   8        6.28        3.37      1.51 o 
   2 -10   8       35.21       32.15      2.35 o 
   3 -10   8       12.16       13.80      1.79 o 
   4 -10   8        1.74        2.62      1.24 o 
   5 -10   8        1.54        1.87      0.83 o 
  -4  -9   8        1.25        0.72      1.24 o 
  -3  -9   8        0.80       -0.42      1.02 o 
  -2  -9   8       33.37       34.28      2.10 o 
  -1  -9   8        0.30        0.34      0.37 o 
   0  -9   8        6.69        3.64      0.60 o 
   1  -9   8        1.86        1.52      1.24 o 
   2  -9   8        0.07        0.14      0.83 o 
   3  -9   8        5.31        4.97      1.38 o 
   4  -9   8        0.25        0.62      0.68 o 
   5  -9   8        0.51        0.40      0.63 o 
   6  -9   8        0.38        1.36      0.83 o 
  -5  -8   8        1.49        0.41      1.93 o 
  -4  -8   8      151.55      152.13      4.09 o 
  -3  -8   8        2.20        1.51      1.12 o 
  -2  -8   8        4.56        2.85      1.12 o 
  -1  -8   8       15.23       14.03      1.15 o 
   0  -8   8        1.93        3.45      1.38 o 
   1  -8   8       26.13       31.74      2.21 o 
   2  -8   8        3.65        3.45      1.24 o 
   3  -8   8        2.97        2.96      1.24 o 
   4  -8   8        2.50        2.26      1.02 o 
   5  -8   8        0.25        0.05      0.59 o 
   6  -8   8        3.86        4.73      1.17 o 
   7  -8   8       11.41       10.73      1.38 o 
  -6  -7   8       22.17       20.01      2.62 o 
  -5  -7   8       39.39       39.19      3.45 o 
  -4  -7   8       26.78       19.80      1.90 o 
  -3  -7   8        8.78        8.34      1.31 o 
  -2  -7   8        0.39        0.21      0.68 o 
  -1  -7   8        8.36        9.11      1.66 o 
   0  -7   8        4.67        4.83      1.38 o 
   1  -7   8        0.68        1.24      1.10 o 
   2  -7   8       56.16       57.06      1.95 o 
   3  -7   8       20.57       24.42      3.45 o 
   4  -7   8       34.64       41.43      1.75 o 
   5  -7   8        6.65        5.93      1.12 o 
   6  -7   8       21.11       26.05      1.72 o 
   7  -7   8        7.61        6.17      1.59 o 
   8  -7   8        0.02       -0.21      0.83 o 
  -7  -6   8        2.79        2.07      1.66 o 
  -6  -6   8       15.66       17.80      2.48 o 
  -5  -6   8        8.21        5.38      2.07 o 
  -4  -6   8        0.21        0.00      0.83 o 
  -3  -6   8        2.12        2.41      0.98 o 
  -2  -6   8      175.54      171.32      2.73 o 
  -1  -6   8      118.98      130.29      3.73 o 
   0  -6   8       47.58       53.41      2.62 o 
   1  -6   8       67.18       75.25      2.19 o 
   2  -6   8       21.00       19.12      1.56 o 
   3  -6   8       18.49       15.88      1.61 o 
   4  -6   8       90.30      101.45      2.71 o 
   5  -6   8        0.18        0.21      0.68 o 
   6  -6   8        0.44        0.42      0.73 o 
   7  -6   8        1.94        1.41      0.92 o 
   8  -6   8        1.41        1.60      1.02 o 
  -8  -5   8        0.00       -0.14      1.10 o 
  -7  -5   8       13.83       11.18      2.07 o 
  -6  -5   8       44.64       47.47      3.31 o 
  -5  -5   8        0.13       -0.28      1.24 o 
  -4  -5   8        0.71        1.24      1.24 o 
  -3  -5   8      217.66      232.62      3.81 o 
  -2  -5   8       60.20       63.71      0.79 o 
  -1  -5   8        9.39        9.52      1.38 o 
   0  -5   8       13.19       11.18      1.52 o 
   1  -5   8      228.42      245.83      4.20 o 
   2  -5   8       98.25      108.24      2.88 o 
   3  -5   8        2.28        2.19      0.92 o 
   4  -5   8        2.56        1.72      0.88 o 
   5  -5   8       11.37        9.23      1.12 o 
   6  -5   8       37.39       40.05      3.04 o 
   7  -5   8       15.55       13.71      1.55 o 
   8  -5   8       20.17       22.50      1.90 o 
  -8  -4   8        1.12        2.21      1.52 o 
  -7  -4   8       82.01       85.84      3.86 o 
  -6  -4   8        0.01       -1.24      1.38 o 
  -5  -4   8        2.68        3.45      1.38 o 
  -4  -4   8       14.65       14.07      1.66 o 
  -3  -4   8       10.81       11.90      1.25 o 
  -2  -4   8        8.30        8.17      0.39 o 
  -1  -4   8        0.80        1.24      0.83 o 
   0  -4   8        0.02       -0.08      0.53 o 
   1  -4   8       63.84       57.59      2.14 o 
   2  -4   8       90.02       86.84      2.49 o 
   3  -4   8        1.13       19.96     10.62 o 
   4  -4   8       21.75       22.45      1.48 o 
   5  -4   8        4.96        5.05      1.02 o 
   6  -4   8       33.62       30.46      1.71 o 
   7  -4   8       64.13       69.06      3.45 o 
   8  -4   8       14.68       15.58      1.85 o 
  -9  -3   8        1.60        0.55      1.24 o 
  -8  -3   8        2.94        3.04      1.38 o 
  -7  -3   8       45.22       43.74      2.62 o 
  -6  -3   8       18.18       15.45      1.79 o 
  -5  -3   8       22.38       20.70      2.35 o 
  -4  -3   8       39.11       41.67      2.07 o 
  -3  -3   8      327.02      326.54      5.59 o 
  -2  -3   8      243.92      246.38      2.95 o 
  -1  -3   8       46.74       49.54      0.65 o 
   0  -3   8      160.47      156.54      4.56 o 
   1  -3   8       50.83       44.60      1.46 o 
   2  -3   8        7.34        9.56      0.92 o 
   3  -3   8      169.03      171.65      4.97 o 
   4  -3   8       40.22       40.56      1.55 o 
   5  -3   8       42.77       44.04      1.75 o 
   6  -3   8        2.48        1.69      0.92 o 
   7  -3   8        0.02       -0.21      0.88 o 
   8  -3   8        3.12        2.89      1.41 o 
  -9  -2   8       14.06       15.59      1.93 o 
  -8  -2   8        0.45        0.24      0.26 o 
  -7  -2   8        9.70        7.62      0.52 o 
  -6  -2   8       99.39      100.18      1.36 o 
  -5  -2   8       30.47       28.25      2.76 o 
  -4  -2   8       60.74       64.08      1.72 o 
  -3  -2   8      517.13      535.27      5.76 o 
  -2  -2   8      282.81      261.97      2.95 o 
  -1  -2   8       41.35       42.31      0.85 o 
   0  -2   8      276.75      267.29      3.22 o 
   1  -2   8       30.49       25.88      0.98 o 
   2  -2   8        0.02       -0.34      0.49 o 
   3  -2   8      282.87      273.76      9.60 o 
   4  -2   8        0.79        1.09      0.73 o 
   5  -2   8       22.05       23.16      1.41 o 
   6  -2   8        0.38        0.63      0.83 o 
   7  -2   8       43.72       43.89      2.19 o 
   8  -2   8       31.13       30.03      2.34 o 
 -10  -1   8        0.00        0.14      0.97 o 
  -9  -1   8       24.36       24.73      3.38 o 
  -8  -1   8       84.59       77.45      6.49 o 
  -7  -1   8      402.23      386.62     12.70 o 
  -6  -1   8      219.83      230.09      7.59 o 
  -5  -1   8       27.23       23.00      0.79 o 
  -4  -1   8       88.44       88.50      1.12 o 
  -3  -1   8      195.72      201.39      3.07 o 
  -2  -1   8       26.44       29.09      0.76 o 
  -1  -1   8      270.85      292.67      2.60 o 
   0  -1   8      214.75      191.31      6.68 o 
   1  -1   8        9.13        9.33      0.68 o 
   2  -1   8       10.34        9.73      0.78 o 
   3  -1   8        4.66        3.10      0.78 o 
   4  -1   8      150.42      147.33      3.31 o 
   5  -1   8       10.50        8.12      1.07 o 
   6  -1   8        0.72        0.07      0.76 o 
   7  -1   8        5.12        4.89      1.51 o 
   8  -1   8        2.25        2.76      1.41 o 
 -10   0   8        3.36        2.39      0.73 o 
  -9   0   8       15.23       13.08      1.52 o 
  -8   0   8       67.47       63.85      4.49 o 
  -7   0   8       18.89       17.94      0.81 o 
  -6   0   8      255.15      236.96      3.11 o 
  -5   0   8        6.69        6.65      0.76 o 
  -4   0   8      159.14      188.37      2.88 o 
  -3   0   8       82.03       98.26      1.33 o 
  -2   0   8      213.58      213.02      4.97 o 
  -1   0   8       54.42       50.54      0.82 o 
   0   0   8       84.75       79.01      1.11 o 
   1   0   8      128.85      132.41      1.59 o 
   2   0   8      457.37      454.01      6.14 o 
   3   0   8       16.99       14.95      1.45 o 
   4   0   8        0.63        0.48      0.59 o 
   5   0   8       29.18       30.07      1.71 o 
   6   0   8       28.63       29.17      2.19 o 
   7   0   8       22.59       23.86      2.19 o 
 -10   1   8       13.33       10.21      0.76 o 
  -9   1   8        1.18        0.14      0.49 o 
  -8   1   8       56.11       49.41      2.76 o 
  -7   1   8        1.81        1.10      0.78 o 
  -6   1   8      380.87      418.38      5.18 o 
  -5   1   8       48.88       51.42      0.90 o 
  -4   1   8      129.86      151.71      1.41 o 
  -3   1   8       11.13       11.25      0.60 o 
  -2   1   8       38.98       40.31      0.75 o 
  -1   1   8       17.40       19.66      0.65 o 
   0   1   8        5.22        4.66      0.45 o 
   1   1   8        1.63        0.79      0.35 o 
   2   1   8       37.25       37.23      0.97 o 
   3   1   8        4.50        3.78      0.66 o 
   4   1   8       15.44       15.23      0.98 o 
   5   1   8      161.57      166.38      2.49 o 
   6   1   8        0.00       -0.41      0.55 o 
   7   1   8        0.42        0.81      0.66 o 
 -10   2   8        0.23        0.28      0.49 o 
  -9   2   8       30.93       34.26      4.69 o 
  -8   2   8      111.43      117.67      5.04 o 
  -7   2   8       11.42        7.26      0.92 o 
  -6   2   8       23.78       23.02      1.19 o 
  -5   2   8       15.94       15.56      0.59 o 
  -4   2   8       27.34       26.61      0.55 o 
  -3   2   8       48.89       57.42      1.11 o 
  -2   2   8        3.21        3.98      0.38 o 
  -1   2   8      235.34      239.31      2.01 o 
   0   2   8        5.92        5.63      0.48 o 
   1   2   8      109.47      118.68      1.50 o 
   2   2   8      132.90      146.89      3.23 o 
   3   2   8      172.18      172.37      2.50 o 
   4   2   8       10.48       11.11      1.32 o 
   5   2   8        0.51       -0.05      0.53 o 
   6   2   8        6.75        6.17      1.14 o 
 -10   3   8        6.78        5.78      0.69 o 
  -9   3   8        2.39        2.76      0.63 o 
  -8   3   8       55.71       68.65      1.56 o 
  -7   3   8       74.58       79.30      1.37 o 
  -6   3   8        6.79        5.70      0.51 o 
  -5   3   8      318.98      336.19      3.09 o 
  -4   3   8       24.79       24.88      0.63 o 
  -3   3   8       82.23       91.04      1.90 o 
  -2   3   8       31.47       30.79      0.55 o 
  -1   3   8        9.14        9.98      0.52 o 
   0   3   8       46.61       52.37      1.74 o 
   1   3   8      680.18      686.75      7.24 o 
   2   3   8      158.79      156.39      3.35 o 
   3   3   8       33.60       32.18      1.20 o 
   4   3   8        0.78        0.36      0.50 o 
   5   3   8        2.64        1.77      0.82 o 
 -10   4   8        0.09        0.02      0.50 o 
  -9   4   8        2.80        1.92      0.39 o 
  -8   4   8       62.70       56.76      1.22 o 
  -7   4   8      191.32      168.02      2.25 o 
  -6   4   8       84.92       71.99      2.97 o 
  -5   4   8       20.66       22.49      1.93 o 
  -4   4   8        8.18        7.98      1.12 o 
  -3   4   8      108.17      108.16      4.50 o 
  -2   4   8      298.98      316.14      4.84 o 
  -1   4   8       66.56       62.75      0.95 o 
   0   4   8       31.49       27.88      0.81 o 
   1   4   8       13.12       13.81      3.61 o 
   2   4   8        6.52        6.27      0.72 o 
   3   4   8       12.12       10.56      1.09 o 
   4   4   8       23.16       24.50      2.00 o 
   5   4   8        0.01        0.18      0.63 o 
  -9   5   8        6.52        8.69      1.79 o 
  -8   5   8        0.37        0.37      0.19 o 
  -7   5   8        1.33        3.17      1.38 o 
  -6   5   8       17.40       17.52      2.07 o 
  -5   5   8        6.99        6.21      1.66 o 
  -4   5   8       40.32       38.91      3.04 o 
  -3   5   8        0.06       -2.26      1.51 o 
  -2   5   8        5.31        4.61      0.64 o 
  -1   5   8       26.41       28.83      0.63 o 
   0   5   8        7.80        6.93      0.74 o 
   1   5   8       23.95       16.32      0.89 o 
   2   5   8       34.91       31.89      0.95 o 
   3   5   8        2.28        1.94      0.67 o 
   4   5   8        3.01        1.81      0.71 o 
  -9   6   8       21.32       24.01      3.45 o 
  -8   6   8        0.15        0.69      1.38 o 
  -7   6   8        4.51        4.14      1.66 o 
  -6   6   8        2.67        2.90      1.52 o 
  -5   6   8        1.11        1.79      1.38 o 
  -4   6   8       16.91        9.25      1.79 o 
  -3   6   8        0.04       -0.14      0.73 o 
  -2   6   8      140.35      155.46      5.04 o 
  -1   6   8        1.72        2.02      0.28 o 
   0   6   8       12.08       13.02      0.56 o 
   1   6   8       33.74       39.03      1.08 o 
   2   6   8        6.89        8.89      0.76 o 
  -8   7   8       36.36       50.09      3.45 o 
  -7   7   8        4.19        5.80      2.07 o 
  -6   7   8        0.21        1.24      1.38 o 
  -5   7   8        7.58        7.59      1.93 o 
  -4   7   8        8.39        8.00      1.79 o 
  -3   7   8        3.68        8.00      1.79 o 
  -2   7   8        8.66        8.63      1.36 o 
  -1   7   8        1.23        0.68      0.38 o 
   0   7   8       13.30       19.38      2.13 o 
   1   7   8        0.15        0.05      0.32 o 
  -6   8   8        1.01        0.28      1.24 o 
  -5   8   8        2.31        2.62      1.66 o 
  -4   8   8        0.01        0.28      1.24 o 
  -3   8   8        1.97        2.62      1.66 o 
  -2   8   8        6.32        6.91      1.49 o 
  -1 -10   9       17.46       16.86      1.85 o 
   0 -10   9        6.43        4.64      0.79 o 
   1 -10   9        0.18       -0.09      0.37 o 
   2 -10   9       24.09       29.12      3.17 o 
   3 -10   9        0.22        0.28      1.10 o 
   4 -10   9        1.22        0.55      0.97 o 
  -3  -9   9       10.57       11.71      1.75 o 
  -2  -9   9        6.69        5.58      1.41 o 
  -1  -9   9        0.03        0.33      0.38 o 
   0  -9   9       17.37       16.89      2.41 o 
   1  -9   9        3.55        5.38      1.66 o 
   2  -9   9        0.69        0.83      1.24 o 
   3  -9   9        7.89        7.73      1.66 o 
   4  -9   9        1.40        1.30      0.99 o 
   5  -9   9        3.91        3.26      1.02 o 
   6  -9   9        1.55        1.47      0.86 o 
  -5  -8   9       10.06        7.28      1.75 o 
  -4  -8   9        2.37        2.98      1.51 o 
  -3  -8   9       58.35       65.78      3.14 o 
  -2  -8   9        6.35        5.86      1.31 o 
  -1  -8   9       39.03       38.35      3.04 o 
   0  -8   9       18.88       20.28      2.21 o 
   1  -8   9       16.83       23.46      2.21 o 
   2  -8   9        0.08       -1.10      1.24 o 
   3  -8   9        0.45        0.69      0.78 o 
   4  -8   9        0.04       -0.28      0.81 o 
   5  -8   9        1.62        2.57      1.06 o 
   6  -8   9        1.49        2.01      0.96 o 
   7  -8   9        7.51       10.79      2.00 o 
  -6  -7   9       20.05       21.53      2.76 o 
  -5  -7   9       89.75       91.65      3.45 o 
  -4  -7   9        1.50        1.60      1.26 o 
  -3  -7   9        5.32        5.37      1.31 o 
  -2  -7   9        1.13        1.10      0.88 o 
  -1  -7   9        0.08        0.28      0.97 o 
   0  -7   9        2.15        3.73      1.38 o 
   1  -7   9        0.14       -1.10      1.79 o 
   2  -7   9        8.79        5.94      1.27 o 
   3  -7   9       14.55       11.18      1.66 o 
   4  -7   9       16.53       18.46      1.61 o 
   5  -7   9       21.81       27.71      1.75 o 
   6  -7   9        1.46        1.47      0.96 o 
   7  -7   9        6.84        9.04      1.36 o 
  -7  -6   9        0.04        0.00      1.10 o 
  -6  -6   9       14.50       17.66      2.76 o 
  -5  -6   9        1.50        1.10      1.66 o 
  -4  -6   9       59.99       60.63      2.43 o 
  -3  -6   9       18.65       22.80      1.66 o 
  -2  -6   9      237.43      251.23      2.74 o 
  -1  -6   9       19.62       23.73      2.21 o 
   0  -6   9       25.77       24.56      2.07 o 
   1  -6   9       20.57       20.07      2.07 o 
   2  -6   9      406.14      445.13      8.00 o 
   3  -6   9      882.98      988.20     28.13 o 
   4  -6   9       22.02       23.53      1.98 o 
   5  -6   9        2.49        1.07      0.92 o 
   6  -6   9        0.37       -0.23      0.73 o 
   7  -6   9        0.92        1.25      1.02 o 
  -8  -5   9        8.92        6.90      1.93 o 
  -7  -5   9       17.66       19.87      2.62 o 
  -6  -5   9       20.47       18.49      2.62 o 
  -5  -5   9      103.74      105.58      4.14 o 
  -4  -5   9        1.21        1.29      0.92 o 
  -3  -5   9       84.73       91.80      2.44 o 
  -2  -5   9       13.39       14.52      1.10 o 
  -1  -5   9       32.53       35.19      2.07 o 
   0  -5   9       33.98       37.26      2.35 o 
   1  -5   9        8.80        4.00      1.12 o 
   2  -5   9       64.72       66.73      2.49 o 
   3  -5   9        0.20        0.14      0.78 o 
   4  -5   9       45.46       49.61      2.10 o 
   5  -5   9       15.54       16.33      1.36 o 
   6  -5   9        3.26        3.15      1.06 o 
   7  -5   9       11.98       11.49      1.55 o 
   8  -5   9        3.74        4.27      1.45 o 
  -8  -4   9        4.57        4.14      1.66 o 
  -7  -4   9       23.74       19.32      2.35 o 
  -6  -4   9       60.04       65.41      3.31 o 
  -5  -4   9       78.75       82.39      3.17 o 
  -4  -4   9        6.65        7.68      1.07 o 
  -3  -4   9      188.44      185.84      9.66 o 
  -2  -4   9       23.51       23.13      0.97 o 
  -1  -4   9       12.33       12.28      1.52 o 
   0  -4   9       14.28       17.22      2.07 o 
   1  -4   9        1.85        2.97      0.88 o 
   2  -4   9       31.80       33.15      1.61 o 
   3  -4   9       73.44       81.38      2.19 o 
   4  -4   9        7.91        7.34      1.12 o 
   5  -4   9        0.06       -0.21      0.73 o 
   6  -4   9        9.66        9.11      1.36 o 
   7  -4   9        2.28        2.81      1.22 o 
   8  -4   9        4.00        3.96      1.51 o 
  -9  -3   9       15.04       16.70      2.21 o 
  -8  -3   9        8.98        6.90      1.66 o 
  -7  -3   9       28.05       25.53      2.35 o 
  -6  -3   9       81.00       83.08      3.31 o 
  -5  -3   9       25.54       22.35      1.93 o 
  -4  -3   9        0.89        0.72      0.79 o 
  -3  -3   9        0.07       -0.09      0.37 o 
  -2  -3   9       14.88       14.39      0.76 o 
  -1  -3   9        0.06       -0.18      0.24 o 
   0  -3   9        7.50        5.45      0.89 o 
   1  -3   9        0.09        0.28      0.49 o 
   2  -3   9       11.08        9.89      0.98 o 
   3  -3   9       17.76       16.28      1.22 o 
   4  -3   9      206.22      217.36      8.28 o 
   5  -3   9        0.03        0.14      0.73 o 
   6  -3   9        0.29       -0.05      0.63 o 
   7  -3   9        4.72        6.06      1.51 o 
   8  -3   9        0.22        0.49      1.12 o 
  -9  -2   9        2.72        1.66      1.24 o 
  -8  -2   9        0.08        0.83      1.10 o 
  -7  -2   9      226.01      220.05      4.49 o 
  -6  -2   9      160.23      122.66     24.91 o 
  -5  -2   9        1.33        1.31      0.68 o 
  -4  -2   9       47.94       45.51      1.41 o 
  -3  -2   9       10.69       12.42      0.76 o 
  -2  -2   9       74.44       76.26      1.39 o 
  -1  -2   9       66.09       75.20      5.31 o 
   0  -2   9        4.64        4.14      0.35 o 
   1  -2   9       32.83       33.92      1.12 o 
   2  -2   9       35.45       39.11      1.31 o 
   3  -2   9       75.17       61.72      2.42 o 
   4  -2   9        0.70        0.69      1.03 o 
   5  -2   9       44.05       41.06      1.75 o 
   6  -2   9       18.15       17.72      1.61 o 
   7  -2   9        0.11       -0.83      1.12 o 
  -9  -1   9        5.00        6.49      0.65 o 
  -8  -1   9        9.16       10.06      1.66 o 
  -7  -1   9      101.00      100.58      2.97 o 
  -6  -1   9      204.14      206.00      2.82 o 
  -5  -1   9      155.35      160.41      2.59 o 
  -4  -1   9       85.79       85.22      1.55 o 
  -3  -1   9       22.14       22.64      0.69 o 
  -2  -1   9        0.23        0.47      0.46 o 
  -1  -1   9        7.19        5.42      0.50 o 
   0  -1   9       82.28       92.95      1.48 o 
   1  -1   9       21.96       21.86      0.63 o 
   2  -1   9       38.82       41.32      1.52 o 
   3  -1   9      103.06      102.35      3.17 o 
   4  -1   9        2.35        2.05      0.83 o 
   5  -1   9        0.20       -0.28      0.68 o 
   6  -1   9       85.77       84.99      2.98 o 
   7  -1   9       90.82       81.47      3.37 o 
 -10   0   9        6.01        5.24      0.90 o 
  -9   0   9        0.87        0.99      0.56 o 
  -8   0   9      150.03      159.20      8.07 o 
  -7   0   9        7.89        8.49      0.83 o 
  -6   0   9       72.28       75.70      1.96 o 
  -5   0   9      198.57      219.24      3.25 o 
  -4   0   9       88.80       83.65      2.64 o 
  -3   0   9      217.18      206.29      2.50 o 
  -2   0   9        0.01        0.55      0.39 o 
  -1   0   9      204.54      199.03      2.07 o 
   0   0   9      504.73      530.98      5.26 o 
   1   0   9      104.02      108.09      1.51 o 
   2   0   9       17.11       15.23      0.84 o 
   3   0   9       96.66      103.05      2.22 o 
   4   0   9       24.42       22.08      1.56 o 
   5   0   9        0.64        0.14      0.52 o 
   6   0   9        0.89        0.21      0.63 o 
   7   0   9        8.57        4.05      2.33 o 
 -10   1   9        1.25        0.47      0.66 o 
  -9   1   9       12.50       11.56      1.31 o 
  -8   1   9        0.03        0.60      0.56 o 
  -7   1   9       43.53       44.03      1.12 o 
  -6   1   9        5.04        2.82      0.50 o 
  -5   1   9       51.99       58.61      0.95 o 
  -4   1   9      163.34      173.47      1.56 o 
  -3   1   9       35.99       31.72      0.86 o 
  -2   1   9      189.91      207.84      1.75 o 
  -1   1   9        2.21        3.84      0.55 o 
   0   1   9        7.73        8.76      0.69 o 
   1   1   9       76.77       78.81      1.24 o 
   2   1   9      187.35      178.64      2.73 o 
   3   1   9       16.63       14.31      0.97 o 
   4   1   9        0.39        0.24      0.58 o 
   5   1   9       33.17       39.12      1.59 o 
   6   1   9        8.31        8.72      1.22 o 
 -10   2   9       36.11       59.92      3.86 o 
  -9   2   9       37.64       39.91      3.66 o 
  -8   2   9       13.29       13.30      0.79 o 
  -7   2   9       45.90       43.14      0.99 o 
  -6   2   9      452.56      477.46      9.93 o 
  -5   2   9       23.46       29.34      0.90 o 
  -4   2   9        1.52        0.97      0.30 o 
  -3   2   9       38.13       34.29      1.38 o 
  -2   2   9       18.26       18.02      0.58 o 
  -1   2   9        0.77        0.71      0.46 o 
   0   2   9       24.86       21.88      0.76 o 
   1   2   9       67.12       62.85      1.27 o 
   2   2   9        9.93        7.65      0.80 o 
   3   2   9        5.24        5.37      0.86 o 
   4   2   9       56.42       55.76      2.73 o 
   5   2   9        6.11        6.13      1.01 o 
   6   2   9        1.33        1.10      0.71 o 
 -10   3   9       12.26       17.24      1.31 o 
  -9   3   9       10.46       11.18      1.10 o 
  -8   3   9       10.47        9.86      0.79 o 
  -7   3   9       76.10       82.58      1.80 o 
  -6   3   9       47.30       48.10      1.41 o 
  -5   3   9       52.64       43.68      0.96 o 
  -4   3   9        4.10        3.48      0.36 o 
  -3   3   9        2.56        1.59      0.45 o 
  -2   3   9      233.89      235.39      3.53 o 
  -1   3   9       53.80       54.68      1.93 o 
   0   3   9      106.57      111.97      1.65 o 
   1   3   9      161.36      151.24      2.27 o 
   2   3   9        0.01       -0.25      0.56 o 
   3   3   9       18.60       18.61      1.05 o 
   4   3   9        3.91        5.27      0.97 o 
   5   3   9       10.87       10.15      1.29 o 
  -9   4   9        2.14        0.91      0.37 o 
  -8   4   9       13.37       11.37      0.70 o 
  -7   4   9       22.64       19.59      0.51 o 
  -6   4   9        0.94        1.07      0.22 o 
  -5   4   9      211.33      218.10      5.25 o 
  -4   4   9       37.81       32.93      2.28 o 
  -3   4   9      596.89      648.70     17.73 o 
  -2   4   9      366.94      353.66      8.25 o 
  -1   4   9      213.90      219.29      4.78 o 
   0   4   9        7.12        5.81      0.67 o 
   1   4   9       16.52       15.08      0.91 o 
   2   4   9       21.01       20.10      0.99 o 
   3   4   9        0.31       -0.05      0.56 o 
   4   4   9        0.36        0.55      0.68 o 
  -9   5   9        8.71        5.24      1.66 o 
  -8   5   9        0.18        0.41      1.10 o 
  -7   5   9        2.79        0.83      1.10 o 
  -6   5   9        7.58        9.24      1.79 o 
  -5   5   9       40.92       47.75      2.76 o 
  -4   5   9        0.54       -0.97      0.98 o 
  -3   5   9        1.87       -0.14      0.88 o 
  -2   5   9       34.06       34.29      0.94 o 
  -1   5   9        5.04        6.41      0.39 o 
   0   5   9        0.10        0.23      0.37 o 
   1   5   9        0.08        0.12      0.31 o 
   2   5   9        0.67        0.74      0.52 o 
   3   5   9        4.67        4.54      0.78 o 
  -8   6   9        0.01        0.83      1.38 o 
  -7   6   9        0.00       -0.69      1.24 o 
  -6   6   9       16.65       19.04      2.21 o 
  -5   6   9        0.80        0.14      1.10 o 
  -4   6   9        0.57        1.10      1.38 o 
  -3   6   9       85.55       92.28      2.67 o 
  -2   6   9        2.19        1.03      0.92 o 
  -1   6   9        0.12        0.23      0.21 o 
   0   6   9        0.77        0.60      0.38 o 
   1   6   9       15.84       20.45      2.25 o 
  -7   7   9        3.29        5.38      2.07 o 
  -6   7   9        0.17       -0.28      1.24 o 
  -5   7   9        2.05        1.38      1.38 o 
  -4   7   9       13.55        9.93      1.93 o 
  -3   7   9        0.33       -0.25      0.83 o 
  -2   7   9        7.95        8.06      1.45 o 
  -1   7   9        2.28        3.91      0.88 o 
   0 -10  10        5.69        5.11      1.01 o 
   1 -10  10        2.12        2.35      1.52 o 
   2 -10  10        2.20        2.62      1.52 o 
   3 -10  10        0.07        0.28      0.97 o 
  -3  -9  10        3.91        4.95      1.61 o 
  -2  -9  10        6.23        5.59      1.46 o 
  -1  -9  10        1.42        1.16      0.36 o 
   0  -9  10        0.24       -0.41      1.24 o 
   1  -9  10       15.72       19.87      2.35 o 
   2  -9  10        0.73        1.10      1.38 o 
   3  -9  10        0.35       -0.28      1.10 o 
   4  -9  10        0.00       -0.11      0.73 o 
   5  -9  10        2.13        2.57      1.72 o 
  -4  -8  10       12.78       12.99      2.04 o 
  -3  -8  10        2.99        2.26      1.31 o 
  -2  -8  10        0.02        0.14      0.78 o 
  -1  -8  10        0.73        0.16      0.59 o 
   0  -8  10        0.00        0.00      0.83 o 
   1  -8  10        9.06       11.31      2.07 o 
   2  -8  10        7.99        7.59      1.79 o 
   3  -8  10       20.25       19.03      4.14 o 
   4  -8  10        0.57        0.60      0.92 o 
   5  -8  10        3.74        3.04      1.27 o 
   6  -8  10        9.36       10.53      1.45 o 
  -6  -7  10        4.69        3.35      1.55 o 
  -5  -7  10       11.08       10.21      1.90 o 
  -4  -7  10        6.06        6.97      1.66 o 
  -3  -7  10        8.32        9.58      1.51 o 
  -2  -7  10        0.28        0.15      0.59 o 
  -1  -7  10       15.83       16.42      2.21 o 
   0  -7  10        9.99       10.35      1.93 o 
   1  -7  10        9.67       13.66      2.07 o 
   2  -7  10       34.66       41.16      6.35 o 
   3  -7  10        0.40        0.34      1.07 o 
   4  -7  10        0.82        0.42      0.92 o 
   5  -7  10       15.30       17.24      1.59 o 
   6  -7  10        0.33        0.78      0.96 o 
   7  -7  10        3.59        2.67      1.19 o 
  -7  -6  10        0.00        0.28      1.38 o 
  -6  -6  10       51.26       49.89      2.81 o 
  -5  -6  10       68.12       66.84      3.31 o 
  -4  -6  10        0.67        0.40      0.92 o 
  -3  -6  10       30.44       31.68      1.90 o 
  -2  -6  10        8.27        7.45      0.40 o 
  -1  -6  10        1.68        0.14      0.97 o 
   0  -6  10       34.42       33.12      2.48 o 
   1  -6  10       31.29       41.06      2.24 o 
   2  -6  10      693.43      850.02     14.34 o 
   3  -6  10      714.16      816.23     28.05 o 
   4  -6  10       13.65       11.05      1.66 o 
   5  -6  10       10.97       11.32      2.00 o 
   6  -6  10        0.38        0.30      0.83 o 
   7  -6  10       25.12       30.26      2.08 o 
  -7  -5  10        8.58        7.59      2.07 o 
  -6  -5  10        5.83        6.90      2.07 o 
  -5  -5  10        2.67        2.22      1.16 o 
  -4  -5  10       61.46       64.48      2.24 o 
  -3  -5  10       48.21       47.96      1.42 o 
  -2  -5  10       56.75       61.45      1.15 o 
  -1  -5  10       31.57       34.91      2.48 o 
   0  -5  10       27.72       31.99      1.75 o 
   1  -5  10      172.72      202.15      4.05 o 
   2  -5  10       59.92       57.46      2.39 o 
   3  -5  10       41.98       50.64      2.34 o 
   4  -5  10       20.16       21.34      1.59 o 
   5  -5  10        1.02        1.02      0.92 o 
   6  -5  10        3.09        3.35      1.16 o 
   7  -5  10        2.01        2.94      1.26 o 
  -8  -4  10       10.71       10.21      2.07 o 
  -7  -4  10       32.95       31.05      2.76 o 
  -6  -4  10       73.50       75.62      3.45 o 
  -5  -4  10       41.62       41.43      1.90 o 
  -4  -4  10        0.01       -0.14      0.68 o 
  -3  -4  10        8.31        4.62      3.66 o 
  -2  -4  10        6.94        5.98      0.63 o 
  -1  -4  10      110.82      109.79      1.76 o 
   0  -4  10        1.54        1.59      0.78 o 
   1  -4  10       27.18       26.96      1.52 o 
   2  -4  10        4.73        3.81      0.98 o 
   3  -4  10       11.14        9.45      1.22 o 
   4  -4  10        0.01       -0.07      0.63 o 
   5  -4  10        0.06        0.28      0.73 o 
   6  -4  10       35.83       36.55      2.04 o 
   7  -4  10        8.13        7.64      1.55 o 
  -8  -3  10       24.97       28.84      2.48 o 
  -7  -3  10       22.30       28.01      2.48 o 
  -6  -3  10       34.53       33.12      2.62 o 
  -5  -3  10      155.26      170.66      3.27 o 
  -4  -3  10       26.51       27.01      1.66 o 
  -3  -3  10        0.21        0.09      0.37 o 
  -2  -3  10        0.40       -0.02      0.28 o 
  -1  -3  10        4.38        2.92      0.57 o 
   0  -3  10        4.26        4.64      0.92 o 
   1  -3  10        0.04        0.48      0.59 o 
   2  -3  10       21.56       22.48      1.26 o 
   3  -3  10        4.19        5.11      1.02 o 
   4  -3  10       19.40       17.47      1.45 o 
   5  -3  10        1.49        1.95      0.96 o 
   6  -3  10       11.80       12.93      1.55 o 
   7  -3  10       12.34       10.92      1.71 o 
  -9  -2  10        2.63        2.76      1.38 o 
  -8  -2  10        0.57        0.83      1.10 o 
  -7  -2  10       60.69       60.14      0.92 o 
  -6  -2  10       29.37       26.13      1.61 o 
  -5  -2  10       11.65       13.37      1.22 o 
  -4  -2  10      152.14      156.90      3.49 o 
  -3  -2  10       37.07       42.18      1.22 o 
  -2  -2  10      290.06      297.80      3.85 o 
  -1  -2  10        0.03       -0.02      0.35 o 
   0  -2  10        2.92        3.27      0.53 o 
   1  -2  10        0.04       -0.09      0.32 o 
   2  -2  10       17.44       17.49      1.12 o 
   3  -2  10       16.93       14.20      1.22 o 
   4  -2  10       62.28       65.64      2.14 o 
   5  -2  10        0.01       -0.36      0.83 o 
   6  -2  10       34.44       32.61      2.69 o 
   7  -2  10        0.00        0.58      1.22 o 
  -9  -1  10        2.26        2.31      0.49 o 
  -8  -1  10       38.21       32.83      1.59 o 
  -7  -1  10       30.04       28.52      1.04 o 
  -6  -1  10      250.00      273.04      3.11 o 
  -5  -1  10       41.88       45.87      1.15 o 
  -4  -1  10       11.81       10.78      0.65 o 
  -3  -1  10       27.24       26.82      1.12 o 
  -2  -1  10       27.29       29.20      1.52 o 
  -1  -1  10      452.93      473.60      4.62 o 
   0  -1  10        0.38        0.58      0.45 o 
   1  -1  10      187.96      195.48      8.72 o 
   2  -1  10       38.34       37.58      1.05 o 
   3  -1  10        0.90        0.10      0.38 o 
   4  -1  10        9.69        8.50      1.12 o 
   5  -1  10       10.16        9.55      1.41 o 
   6  -1  10       88.29       95.28      3.37 o 
  -9   0  10        7.28        8.17      0.85 o 
  -8   0  10        9.11       11.14      0.83 o 
  -7   0  10        0.16        0.16      0.35 o 
  -6   0  10       13.05       11.37      0.67 o 
  -5   0  10       92.71       95.28      1.40 o 
  -4   0  10        1.02        1.37      0.48 o 
  -3   0  10       84.17       87.77      1.46 o 
  -2   0  10       78.58       92.27      1.30 o 
  -1   0  10       38.94       39.49      0.92 o 
   0   0  10       17.38       16.25      1.24 o 
   1   0  10       30.79       27.25      2.68 o 
   2   0  10       22.42       19.96      0.97 o 
   3   0  10        6.94        5.34      0.81 o 
   4   0  10       12.81       14.57      0.90 o 
   5   0  10        6.44        6.42      0.85 o 
   6   0  10        0.58        0.75      0.66 o 
  -9   1  10        0.01        0.26      0.43 o 
  -8   1  10        0.03       -0.11      0.43 o 
  -7   1  10        0.70        0.44      0.49 o 
  -6   1  10      117.60      120.12      1.89 o 
  -5   1  10       81.42       92.00      1.56 o 
  -4   1  10       64.00       63.36      1.25 o 
  -3   1  10        0.36        0.90      0.42 o 
  -2   1  10       36.13       31.48      0.85 o 
  -1   1  10      103.87      109.67      1.37 o 
   0   1  10       19.67       17.55      0.72 o 
   1   1  10        5.48        4.83      0.70 o 
   2   1  10       67.18       70.82      1.58 o 
   3   1  10       21.61       21.57      1.18 o 
   4   1  10       13.22        9.94      1.08 o 
   5   1  10        9.52        9.20      1.19 o 
  -9   2  10        3.29        2.97      0.56 o 
  -8   2  10        1.25        0.65      0.48 o 
  -7   2  10       59.01       62.36      1.17 o 
  -6   2  10      137.05      124.26      2.97 o 
  -5   2  10        6.85        5.72      0.64 o 
  -4   2  10       18.31       21.76      0.65 o 
  -3   2  10       59.54       59.50      1.15 o 
  -2   2  10        3.55        3.14      0.38 o 
  -1   2  10        1.56        1.12      0.48 o 
   0   2  10       84.99       85.89      1.48 o 
   1   2  10        2.74        2.67      0.63 o 
   2   2  10       21.34       20.45      1.14 o 
   3   2  10      139.88      140.54      2.65 o 
   4   2  10        9.24        8.28      1.22 o 
   5   2  10       22.51       24.33      1.42 o 
  -9   3  10        0.69        0.51      0.33 o 
  -8   3  10        7.87        7.24      0.52 o 
  -7   3  10       13.68        9.08      0.58 o 
  -6   3  10        4.84        3.83      0.45 o 
  -5   3  10        0.71        0.47      0.40 o 
  -4   3  10       70.93       67.61      1.23 o 
  -3   3  10      181.27      181.43      5.26 o 
  -2   3  10       77.89       75.75      2.55 o 
  -1   3  10        3.10        3.63      1.70 o 
   0   3  10        0.01        0.19      0.37 o 
   1   3  10      213.84      209.30      5.05 o 
   2   3  10      209.41      204.60      3.13 o 
   3   3  10       83.69       79.64      4.49 o 
   4   3  10        1.48        1.46      0.92 o 
  -9   4  10        2.85        4.28      1.38 o 
  -8   4  10        0.06       -0.05      0.19 o 
  -7   4  10       18.81       22.20      0.95 o 
  -6   4  10       47.45       43.08      1.70 o 
  -5   4  10        0.01       -0.03      0.14 o 
  -4   4  10        0.02        0.03      0.19 o 
  -3   4  10      347.55      345.50     17.99 o 
  -2   4  10      165.61      149.91      3.05 o 
  -1   4  10       35.33       30.99      1.61 o 
   0   4  10       16.82       16.66      0.82 o 
   1   4  10        8.47        8.03      0.95 o 
   2   4  10       22.70       19.46      1.17 o 
   3   4  10       49.22       52.57      1.82 o 
  -8   5  10        0.29        1.10      1.79 o 
  -7   5  10       21.18       26.63      2.21 o 
  -6   5  10        1.61        4.00      1.52 o 
  -5   5  10       28.50       27.87      2.35 o 
  -4   5  10       44.05       45.36      1.98 o 
  -3   5  10        7.74        6.80      1.26 o 
  -2   5  10        0.06        0.65      0.54 o 
  -1   5  10        0.98        0.74      0.34 o 
   0   5  10       19.22       17.80      1.30 o 
   1   5  10        0.27        0.38      0.37 o 
   2   5  10        5.57        6.16      0.74 o 
  -7   6  10       59.78       85.97      4.14 o 
  -6   6  10        0.04       -0.97      1.38 o 
  -5   6  10        1.60        2.21      1.52 o 
  -4   6  10        4.03        5.52      1.66 o 
  -3   6  10        0.02       -0.12      0.97 o 
  -2   6  10        2.69        3.51      1.16 o 
  -1   6  10       18.64       21.84      0.97 o 
   0   6  10        0.04        0.02      0.28 o 
  -5   7  10        0.48        0.83      1.38 o 
  -4   7  10        0.44        1.24      1.38 o 
  -3   7  10        3.51        4.45      1.36 o 
  -2  -9  11        2.27        1.86      1.27 o 
  -1  -9  11        0.01        0.58      0.73 o 
   0  -9  11        0.62        1.66      1.66 o 
   1  -9  11        5.09        7.73      2.07 o 
   2  -9  11        0.29       -0.69      1.38 o 
   3  -9  11        8.30        7.59      1.93 o 
   4  -9  11        3.49        3.13      1.40 o 
  -4  -8  11        0.10        0.55      1.27 o 
  -3  -8  11        0.06       -0.07      0.98 o 
  -2  -8  11        2.78        3.68      0.97 o 
  -1  -8  11       34.82       37.95      3.31 o 
   0  -8  11       16.25       18.08      2.48 o 
   1  -8  11        0.60        1.24      1.52 o 
   2  -8  11       15.79       16.97      2.62 o 
   3  -8  11        8.09        6.67      1.73 o 
   4  -8  11        2.26        1.87      1.40 o 
   5  -8  11       18.00       18.53      2.28 o 
  -5  -7  11        5.61        5.40      1.75 o 
  -4  -7  11       10.52       18.46      3.38 o 
  -3  -7  11       11.50       12.25      1.71 o 
  -2  -7  11       20.13       17.10      1.17 o 
  -1  -7  11       21.02       25.39      2.62 o 
   0  -7  11        8.50       11.59      2.07 o 
   1  -7  11        0.26        2.62      2.35 o 
   2  -7  11        5.11        3.10      1.37 o 
   3  -7  11       12.57       11.38      2.90 o 
   4  -7  11        0.38        0.44      1.02 o 
   5  -7  11        0.11        0.53      0.96 o 
   6  -7  11        8.73        9.96      2.48 o 
  -6  -6  11       56.17       56.00      2.87 o 
  -5  -6  11        2.50        2.52      1.41 o 
  -4  -6  11        0.13        0.06      0.83 o 
  -3  -6  11        1.54        1.61      0.73 o 
  -2  -6  11        0.01        0.17      0.27 o 
  -1  -6  11        0.36        0.83      1.24 o 
   0  -6  11        2.55        2.48      1.52 o 
   1  -6  11        9.14        8.28      1.56 o 
   2  -6  11       23.55       17.31      2.10 o 
   3  -6  11        9.87       14.03      2.14 o 
   4  -6  11        0.77        0.54      0.92 o 
   5  -6  11        0.40        0.57      0.96 o 
   6  -6  11        1.59        1.19      1.06 o 
  -7  -5  11        9.07        8.84      1.61 o 
  -6  -5  11        8.51        8.76      1.61 o 
  -5  -5  11       11.76       10.71      1.56 o 
  -4  -5  11       11.12        8.99      1.37 o 
  -3  -5  11        0.70        0.42      0.33 o 
  -2  -5  11       51.41       50.84      2.00 o 
  -1  -5  11       51.51       56.35     17.66 o 
   0  -5  11       25.96       28.96      1.80 o 
   1  -5  11       60.63       66.37      2.34 o 
   2  -5  11        1.69       -0.06      0.73 o 
   3  -5  11        8.99        7.60      1.61 o 
   4  -5  11        2.62        2.68      1.09 o 
   5  -5  11        0.23        1.88      1.31 o 
   6  -5  11        9.29       10.58      1.59 o 
  -8  -4  11        6.24        7.04      1.93 o 
  -7  -4  11        5.73        6.62      1.41 o 
  -6  -4  11        3.27        3.77      1.31 o 
  -5  -4  11       11.59       10.56      1.41 o 
  -4  -4  11       38.89       41.97      1.85 o 
  -3  -4  11       11.93        8.80      0.53 o 
  -2  -4  11       97.51       96.68      3.73 o 
  -1  -4  11       98.97      101.84      2.48 o 
   0  -4  11        0.49       -0.14      0.59 o 
   1  -4  11       25.98       28.88      1.51 o 
   2  -4  11       11.73       10.26      1.22 o 
   3  -4  11       11.01       12.85      1.36 o 
   4  -4  11       11.04       10.98      1.36 o 
   5  -4  11        0.00        0.28      0.83 o 
   6  -4  11       16.39       13.52      1.72 o 
  -8  -3  11       37.35       40.29      2.76 o 
  -7  -3  11       45.34       44.91      2.18 o 
  -6  -3  11      105.55      115.68      3.55 o 
  -5  -3  11      157.50      171.87      4.07 o 
  -4  -3  11        1.75        2.02      0.62 o 
  -3  -3  11        0.57        0.85      0.39 o 
  -2  -3  11       47.69       51.30      1.19 o 
  -1  -3  11        0.13        0.75      0.43 o 
   0  -3  11        8.95        9.77      0.70 o 
   1  -3  11       24.08       26.28      1.86 o 
   2  -3  11        7.53        6.05      1.02 o 
   3  -3  11        0.33        0.26      0.73 o 
   4  -3  11       10.07        9.87      1.31 o 
   5  -3  11       21.30       20.56      2.35 o 
   6  -3  11        7.01        6.62      1.45 o 
  -8  -2  11       23.04       23.73      2.07 o 
  -7  -2  11       23.83       21.28      3.24 o 
  -6  -2  11        1.37        1.75      0.92 o 
  -5  -2  11       47.75       47.41      1.85 o 
  -4  -2  11       35.83       37.73      0.99 o 
  -3  -2  11       23.57       25.03      0.90 o 
  -2  -2  11      106.63      112.57      2.10 o 
  -1  -2  11       51.74       50.12      1.39 o 
   0  -2  11        5.22        5.17      0.81 o 
   1  -2  11        1.47        1.82      0.58 o 
   2  -2  11       16.25       21.51      2.97 o 
   3  -2  11      178.15      173.46      6.76 o 
   4  -2  11        4.80        2.92      1.06 o 
   5  -2  11        0.54        0.11      0.92 o 
   6  -2  11       16.82       15.70      2.00 o 
  -9  -1  11        0.12       -0.69      0.97 o 
  -8  -1  11        2.93        2.92      0.60 o 
  -7  -1  11       59.37       58.21      1.23 o 
  -6  -1  11       12.65       14.26      0.68 o 
  -5  -1  11       97.27      104.49      2.45 o 
  -4  -1  11       44.48       43.61      1.37 o 
  -3  -1  11        1.80        2.44      0.60 o 
  -2  -1  11        3.54        6.15      2.14 o 
  -1  -1  11       90.43       92.87      1.51 o 
   0  -1  11        5.91        6.14      0.72 o 
   1  -1  11       59.40       54.14      1.43 o 
   2  -1  11       17.19       16.30      1.46 o 
   3  -1  11        1.09        0.87      0.52 o 
   4  -1  11        2.20        0.93      0.67 o 
   5  -1  11       11.80       12.56      1.56 o 
   6  -1  11       47.87       48.81      3.25 o 
  -9   0  11       12.45       13.12      1.17 o 
  -8   0  11        7.27        6.92      0.67 o 
  -7   0  11      145.49      154.66      2.17 o 
  -6   0  11        5.35        7.01      0.69 o 
  -5   0  11        6.50        4.90      0.72 o 
  -4   0  11        4.15        3.99      0.45 o 
  -3   0  11        6.54        6.08      0.79 o 
  -2   0  11        0.08        0.18      0.32 o 
  -1   0  11        0.85        0.75      0.50 o 
   0   0  11       79.29       79.95      1.39 o 
   1   0  11       37.31       35.02      1.10 o 
   2   0  11        2.62        2.22      0.76 o 
   3   0  11      116.70      123.28      2.53 o 
   4   0  11       35.87       35.21      1.56 o 
   5   0  11        8.40        9.31      1.27 o 
  -9   1  11        6.53        4.36      0.68 o 
  -8   1  11        0.60        0.79      0.45 o 
  -7   1  11       42.57       52.12      1.43 o 
  -6   1  11       92.57      101.10      1.59 o 
  -5   1  11       60.63       62.31      1.29 o 
  -4   1  11      296.98      308.94      3.43 o 
  -3   1  11       78.24       81.64      1.93 o 
  -2   1  11        0.14        0.19      0.40 o 
  -1   1  11        3.63        4.04      0.66 o 
   0   1  11        0.53        0.39      0.44 o 
   1   1  11        0.00       -0.26      0.57 o 
   2   1  11      114.93      121.14      2.29 o 
   3   1  11      112.78      116.55      2.42 o 
   4   1  11        4.26        3.13      1.05 o 
   5   1  11        0.27        0.20      0.66 o 
  -9   2  11        4.15        1.81      0.55 o 
  -8   2  11        0.00       -0.06      0.33 o 
  -7   2  11      114.86      110.81      1.63 o 
  -6   2  11      198.98      181.94      6.58 o 
  -5   2  11       85.56       79.53      2.55 o 
  -4   2  11       41.81       41.46      1.07 o 
  -3   2  11       14.42       13.52      0.88 o 
  -2   2  11       15.97       14.19      0.74 o 
  -1   2  11      139.97      149.79      2.10 o 
   0   2  11       44.71       50.75      1.41 o 
   1   2  11       44.90       44.08      1.35 o 
   2   2  11        3.27        3.20      0.90 o 
   3   2  11        5.25        6.12      1.00 o 
   4   2  11       15.77       16.43      1.23 o 
  -9   3  11        0.00       -0.08      0.34 o 
  -8   3  11        6.85        9.53      0.57 o 
  -7   3  11        9.51        9.72      0.63 o 
  -6   3  11        0.23        0.03      0.28 o 
  -5   3  11        9.35        8.61      0.52 o 
  -4   3  11        0.32        0.36      0.27 o 
  -3   3  11       74.20       67.73      1.42 o 
  -2   3  11        0.20        6.30      2.65 o 
  -1   3  11       19.38       19.30      0.87 o 
   0   3  11       23.69       27.09      0.88 o 
   1   3  11        1.50        0.43      0.55 o 
   2   3  11       51.53       43.44      1.33 o 
   3   3  11       37.52       35.21      1.50 o 
  -8   4  11       10.48        9.80      1.66 o 
  -7   4  11        0.14       -0.55      1.10 o 
  -6   4  11        4.31        3.85      0.23 o 
  -5   4  11        7.16        5.53      0.39 o 
  -4   4  11       12.06        9.96      0.60 o 
  -3   4  11        0.27        0.48      0.44 o 
  -2   4  11        1.71        2.23      0.45 o 
  -1   4  11      100.22       95.01      4.93 o 
   0   4  11       20.45       19.54      0.87 o 
   1   4  11        3.85        2.87      0.53 o 
   2   4  11       27.27       30.61      2.50 o 
  -7   5  11       24.86       35.19      2.90 o 
  -6   5  11        1.31        3.31      1.66 o 
  -5   5  11        2.03        5.38      1.52 o 
  -4   5  11        8.19        5.15      1.16 o 
  -3   5  11        0.01       -0.44      0.86 o 
  -2   5  11        0.00        0.36      0.21 o 
  -1   5  11        6.80        5.81      0.65 o 
   0   5  11        0.01        0.02      0.32 o 
   1   5  11        9.19       12.65      1.51 o 
  -6   6  11        1.25        0.83      1.38 o 
  -5   6  11        0.26       -0.14      1.38 o 
  -4   6  11        0.18       -0.83      1.24 o 
  -3   6  11        1.12        1.79      1.06 o 
  -2   6  11        0.06       -0.18      0.62 o 
  -1  -9  12        0.77        0.90      0.81 o 
   0  -9  12        0.32        0.28      1.38 o 
   1  -9  12        1.76        2.21      2.35 o 
   2  -9  12        0.04       -0.14      1.24 o 
   3  -9  12        0.05       -0.97      1.66 o 
  -3  -8  12       18.14       18.82      2.19 o 
  -2  -8  12        8.98       11.08      1.31 o 
  -1  -8  12       54.67       57.68      4.00 o 
   0  -8  12        6.89       26.49      3.04 o 
   1  -8  12        0.23        1.66      1.79 o 
   2  -8  12       10.66       10.62      2.48 o 
   3  -8  12       48.41       43.68      5.38 o 
   4  -8  12       91.67       96.89      4.81 o 
  -5  -7  12       22.74       23.67      2.43 o 
  -4  -7  12       10.78       11.23      2.17 o 
  -3  -7  12        6.99        9.55      1.76 o 
  -2  -7  12       19.68       18.34      1.45 o 
  -1  -7  12        2.22        1.43      0.34 o 
   0  -7  12       25.87       25.80      2.76 o 
   1  -7  12        0.54        1.66      1.66 o 
   2  -7  12        0.24       -0.07      0.92 o 
   3  -7  12        9.06       10.40      1.85 o 
   4  -7  12        0.04       -0.55      1.16 o 
   5  -7  12        7.47        7.21      1.59 o 
  -6  -6  12        5.21        3.20      1.51 o 
  -5  -6  12       22.85       25.88      2.24 o 
  -4  -6  12        6.64        6.71      1.71 o 
  -3  -6  12       16.65       17.90      1.30 o 
  -2  -6  12       15.03       13.72      1.10 o 
  -1  -6  12        2.78        2.94      0.55 o 
   0  -6  12        0.04       -0.55      1.24 o 
   1  -6  12        4.11        3.93      1.24 o 
   2  -6  12       13.64       15.94      3.04 o 
   3  -6  12        6.35        6.24      1.45 o 
   4  -6  12       19.28       20.89      1.85 o 
   5  -6  12        3.68        3.01      1.26 o 
  -6  -5  12        8.49        7.59      3.52 o 
  -5  -5  12        6.57        6.17      1.46 o 
  -4  -5  12        0.20       -0.07      0.78 o 
  -3  -5  12        5.11        5.03      0.55 o 
  -2  -5  12        0.40        0.89      0.51 o 
  -1  -5  12       17.82       21.51      0.89 o 
   0  -5  12        3.01        2.69      1.07 o 
   1  -5  12        4.61        5.04      1.22 o 
   2  -5  12        8.56        9.54      1.41 o 
   3  -5  12       18.34       22.99      1.93 o 
   4  -5  12        0.00       -0.49      0.86 o 
   5  -5  12       28.95       31.68      2.06 o 
   6  -5  12        0.58        0.27      1.12 o 
  -7  -4  12        0.06        0.35      0.92 o 
  -6  -4  12      104.20      104.52      3.37 o 
  -5  -4  12       50.62       48.24      2.34 o 
  -4  -4  12        1.30        1.52      1.07 o 
  -3  -4  12       86.57       80.01      6.35 o 
  -2  -4  12        0.00        0.29      0.39 o 
  -1  -4  12        0.51        0.28      0.49 o 
   0  -4  12       26.97       31.02      1.05 o 
   1  -4  12        4.73        3.58      1.02 o 
   2  -4  12        0.95        0.62      0.83 o 
   3  -4  12        0.16        0.87      1.06 o 
   4  -4  12        4.61        4.30      1.16 o 
   5  -4  12        0.76        0.48      0.96 o 
   6  -4  12        9.90        7.96      1.55 o 
  -8  -3  12        2.96        4.64      1.26 o 
  -7  -3  12       36.45       39.02      2.39 o 
  -6  -3  12       56.80       56.90      2.39 o 
  -5  -3  12      106.55      110.21      3.03 o 
  -4  -3  12       47.17       45.18      0.99 o 
  -3  -3  12       71.79       71.24      3.17 o 
  -2  -3  12       11.27       11.41      0.99 o 
  -1  -3  12        7.53        6.89      0.87 o 
   0  -3  12        0.29        0.23      0.49 o 
   1  -3  12       12.55       13.80      1.04 o 
   2  -3  12        1.12        0.81      0.83 o 
   3  -3  12       29.69       32.78      3.79 o 
   4  -3  12        3.20        2.45      1.06 o 
   5  -3  12        0.04        0.36      0.92 o 
   6  -3  12        2.88        3.42      1.39 o 
  -8  -2  12        8.41       10.29      1.31 o 
  -7  -2  12       91.40      102.51      3.04 o 
  -6  -2  12       17.74       21.18      1.51 o 
  -5  -2  12       17.19       16.97      1.41 o 
  -4  -2  12       34.11       33.85      1.25 o 
  -3  -2  12       59.26       57.45      2.69 o 
  -2  -2  12       26.27       21.85      1.02 o 
  -1  -2  12       32.99       41.29      1.36 o 
   0  -2  12       26.16       23.58      1.63 o 
   1  -2  12      108.57      112.43      2.10 o 
   2  -2  12       40.48       41.27      1.15 o 
   3  -2  12        9.07        3.97      1.93 o 
   4  -2  12       60.07       61.27      2.28 o 
   5  -2  12        1.13        0.49      1.02 o 
  -8  -1  12        5.33        2.69      0.93 o 
  -7  -1  12        0.02        0.27      0.36 o 
  -6  -1  12        7.54        6.75      1.02 o 
  -5  -1  12        4.02        4.40      1.12 o 
  -4  -1  12       76.49       82.12      1.95 o 
  -3  -1  12       41.82       46.99      1.93 o 
  -2  -1  12       23.42       21.52      1.19 o 
  -1  -1  12       35.49       37.06      2.58 o 
   0  -1  12        2.46        2.25      0.64 o 
   1  -1  12       16.64       14.90      0.93 o 
   2  -1  12        6.04        5.77      0.87 o 
   3  -1  12       48.00       54.14      1.72 o 
   4  -1  12       13.76       16.74      1.57 o 
   5  -1  12        9.59       11.01      1.11 o 
  -8   0  12       13.52       15.15      0.79 o 
  -7   0  12        0.02        0.26      0.42 o 
  -6   0  12       97.89       97.36      2.10 o 
  -5   0  12      180.32      186.55      2.49 o 
  -4   0  12       17.14       18.50      2.07 o 
  -3   0  12        4.85        5.66      0.83 o 
  -2   0  12        1.67        1.93      0.56 o 
  -1   0  12        3.78        3.88      0.64 o 
   0   0  12        0.02        0.04      0.34 o 
   1   0  12        2.21        2.33      0.73 o 
   2   0  12       23.25       23.36      1.44 o 
   3   0  12        0.19       -0.13      0.63 o 
   4   0  12        0.00       -0.41      0.76 o 
  -8   1  12        0.54        0.92      0.42 o 
  -7   1  12        3.46        3.48      0.56 o 
  -6   1  12       14.61       15.75      0.99 o 
  -5   1  12       12.02       13.49      1.41 o 
  -4   1  12        0.50       -0.26      0.35 o 
  -3   1  12       16.42       19.43      1.22 o 
  -2   1  12        4.76        4.90      0.57 o 
  -1   1  12       43.52       43.96      1.10 o 
   0   1  12       32.99       36.46      1.49 o 
   1   1  12        5.12        6.26      0.87 o 
   2   1  12      111.26      110.43      2.37 o 
   3   1  12        5.00        4.47      1.03 o 
   4   1  12        4.13        4.52      1.03 o 
  -8   2  12        1.12        0.29      0.36 o 
  -7   2  12       33.11       31.16      1.10 o 
  -6   2  12        8.52        6.14      0.73 o 
  -5   2  12        0.43        0.47      0.38 o 
  -4   2  12      102.24       98.55      1.79 o 
  -3   2  12       66.92       67.40      1.81 o 
  -2   2  12      212.66      208.32      5.44 o 
  -1   2  12      261.84      262.67      5.98 o 
   0   2  12       31.09       31.19      1.13 o 
   1   2  12        9.92        9.14      1.16 o 
   2   2  12        0.03       -0.26      0.76 o 
   3   2  12        5.52        2.86      1.12 o 
  -8   3  12        0.94        0.15      0.23 o 
  -7   3  12        2.24        2.94      0.41 o 
  -6   3  12       13.50       11.30      1.08 o 
  -5   3  12        8.57        9.47      0.55 o 
  -4   3  12       13.31       13.85      0.77 o 
  -3   3  12        0.92        0.57      0.37 o 
  -2   3  12        1.80        1.41      0.55 o 
  -1   3  12        8.00        7.18      0.65 o 
   0   3  12        0.03       -0.01      0.34 o 
   1   3  12        2.36        2.17      0.56 o 
   2   3  12        0.04        0.62      0.59 o 
  -7   4  12        0.18        0.28      0.97 o 
  -6   4  12        2.82        2.76      1.38 o 
  -5   4  12       29.68       31.74      2.21 o 
  -4   4  12        0.14        0.52      0.19 o 
  -3   4  12       13.35       11.15      0.92 o 
  -2   4  12       38.22       32.33      2.77 o 
  -1   4  12       11.90        9.42      0.64 o 
   0   4  12        0.87        1.45      0.50 o 
   1   4  12        0.18       -0.15      0.31 o 
  -6   5  12        2.56        4.42      1.66 o 
  -5   5  12        1.29        1.38      1.24 o 
  -4   5  12        6.49        5.14      1.19 o 
  -3   5  12       12.94       10.96      0.99 o 
  -2   5  12        0.88        1.93      1.66 o 
  -1   5  12        1.55        0.97      0.52 o 
  -2  -8  13        5.83        2.08      2.00 o 
  -1  -8  13        6.82        6.53      0.54 o 
   0  -8  13        0.74        1.38      1.79 o 
   1  -8  13        6.50        5.24      2.07 o 
   2  -8  13       17.83       23.46      3.17 o 
   3  -8  13      186.58      230.25     23.95 o 
  -4  -7  13        1.19        1.24      1.37 o 
  -3  -7  13       10.89        9.79      1.66 o 
  -2  -7  13        0.85        0.16      0.27 o 
  -1  -7  13        9.13        6.25      2.28 o 
   0  -7  13        0.59        1.93      1.79 o 
   1  -7  13       11.79       14.07      2.48 o 
   2  -7  13       23.92       26.31      2.34 o 
   3  -7  13        4.50        4.02      1.65 o 
   4  -7  13       16.20       17.48      2.90 o 
  -5  -6  13       43.08       48.75      2.78 o 
  -4  -6  13        8.10        8.50      1.66 o 
  -3  -6  13        6.68        1.61      3.10 o 
  -2  -6  13        5.34        5.46      0.53 o 
  -1  -6  13        0.04        0.19      0.55 o 
   0  -6  13        7.68        6.35      1.93 o 
   1  -6  13        0.00       -0.54      1.02 o 
   2  -6  13        1.24        0.49      0.92 o 
   3  -6  13        3.46        4.81      1.45 o 
   4  -6  13        1.29        0.61      1.06 o 
  -6  -5  13       15.36       18.64      2.10 o 
  -5  -5  13        3.91        4.76      1.56 o 
  -4  -5  13       30.42       33.42      2.69 o 
  -3  -5  13       16.64       14.79      2.35 o 
  -2  -5  13        3.99        2.21      1.03 o 
  -1  -5  13        0.19        0.18      0.39 o 
   0  -5  13        0.41        0.71      0.55 o 
   1  -5  13        0.36        0.35      0.83 o 
   2  -5  13        2.88        1.66      1.02 o 
   3  -5  13        0.13        0.44      0.92 o 
   4  -5  13        0.20        0.45      0.96 o 
   5  -5  13        0.00       -0.17      0.96 o 
  -7  -4  13        0.00        0.07      0.88 o 
  -6  -4  13       59.30       63.93      2.82 o 
  -5  -4  13       21.21       21.95      2.05 o 
  -4  -4  13        0.03        0.08      0.34 o 
  -3  -4  13       16.65       15.15      1.24 o 
  -2  -4  13       33.82       36.10      2.14 o 
  -1  -4  13       36.81       43.80      8.35 o 
   0  -4  13        0.31        0.45      0.60 o 
   1  -4  13        1.13        2.10      0.49 o 
   2  -4  13        4.08        2.91      1.26 o 
   3  -4  13        0.06        0.16      0.76 o 
   4  -4  13        0.68        0.35      0.86 o 
   5  -4  13       15.67       17.22      1.82 o 
  -7  -3  13        1.83        1.28      1.17 o 
  -6  -3  13       13.65       11.65      1.51 o 
  -5  -3  13      111.11      123.84      3.27 o 
  -4  -3  13        6.34        4.43      1.43 o 
  -3  -3  13        1.48        1.35      0.53 o 
  -2  -3  13        0.48        0.22      0.56 o 
  -1  -3  13       31.11       29.13      1.78 o 
   0  -3  13       57.18       59.77      1.54 o 
   1  -3  13        0.09       -0.20      0.55 o 
   2  -3  13       15.70       16.17      0.95 o 
   3  -3  13       26.12       26.28      2.83 o 
   4  -3  13        0.01       -0.01      0.63 o 
   5  -3  13        6.03        6.27      1.45 o 
  -7  -2  13       27.95       30.81      1.75 o 
  -6  -2  13       15.64       18.48      1.51 o 
  -5  -2  13        0.03        0.14      0.68 o 
  -4  -2  13       16.11       14.63      1.45 o 
  -3  -2  13       15.07       16.40      1.31 o 
  -2  -2  13        0.64        0.45      0.56 o 
  -1  -2  13        0.67        0.16      0.46 o 
   0  -2  13        9.35        8.08      0.97 o 
   1  -2  13       15.88       17.85      1.08 o 
   2  -2  13        0.16       -0.12      0.50 o 
   3  -2  13        0.60        0.34      0.69 o 
   4  -2  13        2.18        2.94      0.82 o 
  -8  -1  13        0.84        0.97      1.02 o 
  -7  -1  13        1.74        1.79      0.83 o 
  -6  -1  13        0.11        0.97      0.78 o 
  -5  -1  13      109.40      115.99      3.02 o 
  -4  -1  13        2.91        3.18      0.76 o 
  -3  -1  13        1.24        0.85      0.63 o 
  -2  -1  13        2.91        2.84      0.86 o 
  -1  -1  13       86.76       92.57      1.81 o 
   0  -1  13        7.87        7.20      0.82 o 
   1  -1  13       17.15       17.37      1.05 o 
   2  -1  13        0.02        0.33      0.68 o 
   3  -1  13        5.77        4.92      1.05 o 
   4  -1  13        0.16        0.04      0.63 o 
  -8   0  13        0.06        0.19      0.33 o 
  -7   0  13       10.32        9.27      0.79 o 
  -6   0  13        4.83        4.94      0.55 o 
  -5   0  13       18.12       16.31      1.18 o 
  -4   0  13        0.32        0.55      0.59 o 
  -3   0  13        6.06        7.04      1.22 o 
  -2   0  13       39.60       40.89      1.79 o 
  -1   0  13        3.00        3.19      0.63 o 
   0   0  13        3.77        3.57      0.72 o 
   1   0  13       54.61       62.09      1.81 o 
   2   0  13        7.54        7.89      1.10 o 
   3   0  13       14.29       13.00      1.32 o 
  -8   1  13        0.87        0.41      0.39 o 
  -7   1  13        2.37        2.34      0.52 o 
  -6   1  13       41.99       35.69      1.07 o 
  -5   1  13        0.03        0.22      0.31 o 
  -4   1  13        0.00        0.36      0.79 o 
  -3   1  13       33.39       31.48      1.25 o 
  -2   1  13       62.15       63.95      1.43 o 
  -1   1  13       52.11       48.19      2.35 o 
   0   1  13       21.00       22.92      1.11 o 
   1   1  13        0.00        0.20      0.60 o 
   2   1  13       82.36       82.83      2.68 o 
   3   1  13       58.07       55.06      2.37 o 
  -7   2  13        5.70        3.93      0.86 o 
  -6   2  13        8.37       10.69      0.83 o 
  -5   2  13       46.13       44.82      1.53 o 
  -4   2  13        0.96        0.13      0.31 o 
  -3   2  13       26.31       23.71      1.79 o 
  -2   2  13      216.98      213.70      5.90 o 
  -1   2  13      121.73      112.75      3.22 o 
   0   2  13       48.65       46.69      1.58 o 
   1   2  13        0.00       -0.21      0.63 o 
   2   2  13        2.54        1.95      0.89 o 
  -7   3  13        2.76        3.73      1.24 o 
  -6   3  13        9.46       10.51      0.87 o 
  -5   3  13        5.18        4.57      0.63 o 
  -4   3  13       20.19       13.69      1.11 o 
  -3   3  13       30.11       27.91      2.69 o 
  -2   3  13        0.12        0.17      0.32 o 
  -1   3  13        0.56        0.61      0.41 o 
   0   3  13        0.25       -0.13      0.49 o 
   1   3  13        9.21        8.57      0.87 o 
  -6   4  13       25.04       33.12      2.35 o 
  -5   4  13        0.09       -0.14      0.83 o 
  -4   4  13        0.03        0.38      0.50 o 
  -3   4  13        0.18        0.00      0.97 o 
  -2   4  13        0.00        0.18      0.39 o 
  -1   4  13        8.10        9.37      0.57 o 
   0  -8  14        0.12        0.41      1.52 o 
  -3  -7  14        9.71       11.11      1.45 o 
  -2  -7  14        0.04        0.28      1.52 o 
  -1  -7  14       16.46       15.54      1.02 o 
   0  -7  14        0.88        0.68      0.41 o 
   1  -7  14        6.99        7.04      2.35 o 
   2  -7  14       18.27       23.15      2.22 o 
  -4  -6  14        2.91        3.10      1.56 o 
  -3  -6  14       12.10        5.72      6.21 o 
  -2  -6  14        0.31        0.34      0.40 o 
  -1  -6  14       38.43       38.17      4.42 o 
   0  -6  14        1.98        2.52      0.75 o 
   1  -6  14        0.01       -0.31      0.92 o 
   2  -6  14        1.78        1.59      1.16 o 
   3  -6  14        0.36        0.29      0.96 o 
  -5  -5  14       37.86       43.05      2.73 o 
  -4  -5  14       36.42       42.42      3.24 o 
  -3  -5  14        0.04        0.00      0.39 o 
  -2  -5  14        7.10        7.20      1.24 o 
  -1  -5  14        0.11        0.09      0.55 o 
   0  -5  14        2.97        1.78      0.67 o 
   1  -5  14        4.11        3.52      0.60 o 
   2  -5  14        5.17        5.42      1.29 o 
   3  -5  14        2.21        0.71      0.99 o 
   4  -5  14        2.02        2.69      1.42 o 
  -6  -4  14        6.16        5.19      1.51 o 
  -5  -4  14        4.26        5.24      1.56 o 
  -4  -4  14       23.15       20.57      1.27 o 
  -3  -4  14       18.31       15.91      3.66 o 
  -2  -4  14       17.12       17.14      2.83 o 
  -1  -4  14       56.60       54.03      3.17 o 
   0  -4  14        0.96       -0.79      1.24 o 
   1  -4  14        0.02       -0.20      0.58 o 
   2  -4  14        1.17        0.88      0.58 o 
   3  -4  14        6.64        6.66      1.36 o 
   4  -4  14       44.51       47.59      3.59 o 
  -6  -3  14       31.20       31.22      2.22 o 
  -5  -3  14       10.49       11.69      1.61 o 
  -4  -3  14       31.87       30.54      1.72 o 
  -3  -3  14        2.24        1.06      0.51 o 
  -2  -3  14        0.94        0.71      0.64 o 
  -1  -3  14       12.75       10.68      1.72 o 
   0  -3  14       44.16       44.71      2.37 o 
   1  -3  14        1.85        2.02      0.87 o 
   2  -3  14       10.39        8.95      1.18 o 
   3  -3  14        0.68        1.15      0.64 o 
   4  -3  14        1.19        1.69      0.74 o 
  -7  -2  14       16.09       16.63      1.41 o 
  -6  -2  14       37.62       37.48      2.16 o 
  -5  -2  14       16.36       19.16      1.61 o 
  -4  -2  14        0.86       -0.03      0.48 o 
  -3  -2  14        0.18        0.20      0.48 o 
  -2  -2  14        0.02       -0.16      0.63 o 
  -1  -2  14        0.04       -0.03      0.45 o 
   0  -2  14        1.61        1.17      0.72 o 
   1  -2  14       22.85       25.21      1.27 o 
   2  -2  14        4.62        4.58      1.04 o 
   3  -2  14        2.19        1.19      0.87 o 
  -7  -1  14        5.80        6.00      0.98 o 
  -6  -1  14        1.11        1.36      0.89 o 
  -5  -1  14        8.61        8.46      0.91 o 
  -4  -1  14       62.43       65.45      1.86 o 
  -3  -1  14       63.35       65.23      3.04 o 
  -2  -1  14        7.74        6.02      1.04 o 
  -1  -1  14        6.42        5.77      0.77 o 
   0  -1  14        1.65        1.19      0.63 o 
   1  -1  14        0.03        0.04      0.58 o 
   2  -1  14        0.05        0.22      0.66 o 
   3  -1  14       26.44       28.24      1.68 o 
  -7   0  14        3.37        2.21      0.68 o 
  -6   0  14       64.52       60.01      2.29 o 
  -5   0  14      155.38      155.80      4.74 o 
  -4   0  14       26.73       25.24      1.31 o 
  -3   0  14       22.30       22.59      1.45 o 
  -2   0  14        0.67        0.20      0.56 o 
  -1   0  14       13.99       14.39      0.98 o 
   0   0  14       12.93       10.51      1.27 o 
   1   0  14        0.50        0.46      0.64 o 
   2   0  14       16.22       15.13      1.55 o 
  -7   1  14        0.17       -0.28      0.40 o 
  -6   1  14        0.41        0.18      0.31 o 
  -5   1  14        0.87        1.51      0.52 o 
  -4   1  14       16.03       18.57      3.10 o 
  -3   1  14        1.06        0.22      0.59 o 
  -2   1  14       36.86       34.56      1.89 o 
  -1   1  14        4.31        3.50      0.84 o 
   0   1  14        2.11        1.79      0.72 o 
   1   1  14        7.39        7.41      1.02 o 
  -6   2  14        0.46        1.42      0.45 o 
  -5   2  14       11.73       12.64      0.66 o 
  -4   2  14       23.50       22.05      1.17 o 
  -3   2  14        0.38        0.34      0.52 o 
  -2   2  14       12.32       11.29      1.45 o 
  -1   2  14        0.21       -0.03      0.53 o 
   0   2  14        9.03        8.11      0.77 o 
  -5   3  14        2.37        4.46      1.31 o 
  -4   3  14        1.25        0.67      0.25 o 
  -3   3  14       18.81       14.68      0.88 o 
  -2   3  14        0.26        0.14      0.49 o 
  -1   3  14        0.67        0.35      0.49 o 
  -3  -6  15        1.73        0.12      0.90 o 
  -2  -6  15       17.39       14.65      1.06 o 
  -1  -6  15        3.08        2.54      0.85 o 
   0  -6  15        0.01       -0.08      0.50 o 
   1  -6  15        5.80        3.88      0.78 o 
  -4  -5  15       22.84       26.30      2.21 o 
  -3  -5  15        6.44        5.80      2.21 o 
  -2  -5  15        5.40        4.17      0.65 o 
  -1  -5  15        1.31        0.74      0.62 o 
   0  -5  15        0.08        0.31      0.55 o 
   1  -5  15        0.37       -0.49      0.63 o 
   2  -5  15        1.04        0.63      0.49 o 
  -5  -4  15        0.94        0.90      1.17 o 
  -4  -4  15       15.52        9.37      7.80 o 
  -3  -4  15        2.74        2.39      0.83 o 
  -2  -4  15       15.19       12.83      3.17 o 
  -1  -4  15       19.78       17.80      1.42 o 
   0  -4  15        2.33        2.22      0.74 o 
   1  -4  15       11.77       12.99      1.14 o 
   2  -4  15       11.03        7.21      3.02 o 
  -5  -3  15        2.18        1.72      1.17 o 
  -4  -3  15       23.16       23.63      1.42 o 
  -3  -3  15       14.40       10.03      1.93 o 
  -2  -3  15       10.77       10.35      1.93 o 
  -1  -3  15        9.46        9.13      1.02 o 
   0  -3  15        1.47        2.37      0.76 o 
   1  -3  15        3.78        3.42      0.85 o 
   2  -3  15        1.50        0.51      0.74 o 
  -6  -2  15        8.67        8.03      1.45 o 
  -5  -2  15       29.49       30.38      2.12 o 
  -4  -2  15       61.10       62.03      6.14 o 
  -3  -2  15        0.51        0.14      0.97 o 
  -2  -2  15        1.32        1.53      0.76 o 
  -1  -2  15        0.02        0.79      0.71 o 
   0  -2  15        0.04        0.34      0.64 o 
   1  -2  15        7.95        6.73      2.61 o 
   2  -2  15        2.89        1.87      0.89 o 
  -6  -1  15        1.56        2.07      0.88 o 
  -5  -1  15        0.00       -0.55      0.61 o 
  -4  -1  15       18.96       20.09      2.14 o 
  -3  -1  15        0.41       -0.47      0.76 o 
  -2  -1  15        4.45        4.42      1.24 o 
  -1  -1  15        2.51        2.53      1.06 o 
   0  -1  15        2.17        1.34      0.77 o 
   1  -1  15        1.87        1.99      0.87 o 
  -6   0  15       12.47       10.45      1.31 o 
  -5   0  15       14.96       11.85      1.75 o 
  -4   0  15        4.76        4.13      0.92 o 
  -3   0  15       48.77       48.87      1.72 o 
  -2   0  15       15.32       13.56      1.59 o 
  -1   0  15       91.94       89.91      2.16 o 
   0   0  15       69.89       72.01      2.03 o 
   1   0  15        1.15        1.18      0.92 o 
  -5   1  15        2.82        1.61      0.52 o 
  -4   1  15        3.52        3.09      1.04 o 
  -3   1  15        9.35        7.89      1.19 o 
  -2   1  15        0.03       -0.18      0.69 o 
  -1   1  15        0.11       -0.19      0.55 o 
   0   1  15        6.47        4.86      0.96 o 
  -4   2  15        8.53        9.11      0.96 o 
  -3   2  15        3.27        3.41      0.83 o 
  -1  -5  16        1.11        1.36      0.81 o 
  -3  -4  16        7.03        6.35      2.07 o 
  -2  -4  16        1.19        0.41      1.24 o 
  -1  -4  16        0.73        0.52      0.60 o 
   0  -4  16        0.02        0.28      0.62 o 
  -4  -3  16       16.05       12.65     10.00 o 
  -3  -3  16        0.80        0.00      1.10 o 
  -2  -3  16        0.28        0.14      1.10 o 
  -1  -3  16        1.35        0.93      0.92 o 
   0  -3  16       16.66       19.77      1.27 o 
  -4  -2  16        1.82        1.83      0.88 o 
  -3  -2  16        0.08       -0.41      1.66 o 
  -2  -2  16        2.47        2.35      1.38 o 
  -1  -2  16        5.67        5.04      0.89 o 
   0  -2  16        0.01       -0.06      0.58 o 
  -4  -1  16        1.64        2.13      0.94 o 
  -3  -1  16        1.32        1.00      0.89 o 
  -2  -1  16       12.83       12.98      2.28 o 
  -1  -1  16       19.51       19.67      1.97 o 
                                                 
